# Supplementary material for: A Practical Application of Machine Learning for the Development of Metallole-Based Fluorescent Materials
Source: Molecules. 2025 Apr 10;30(8):1686. doi: 10.3390/molecules30081686 (PMC12029446; doi:10.3390/molecules30081686)
Supplement: Supplementary file 1 [file molecules-30-01686-s001.zip]

Archive with 14 entries (13 files):
- Supplementary Files/
- __MACOSX/._Supplementary Files
- Supplementary Files/conda_requirements.txt
- __MACOSX/Supplementary Files/._conda_requirements.txt
- Supplementary Files/.DS_Store
- __MACOSX/Supplementary Files/._.DS_Store
- Supplementary Files/363data_with_descriptors.xlsx
- __MACOSX/Supplementary Files/._363data_with_descriptors.xlsx
- Supplementary Files/Rev-LGBM.ipynb
- __MACOSX/Supplementary Files/._Rev-LGBM.ipynb
- Supplementary Files/SI_PLQY.rev.5_molecules.docx
- __MACOSX/Supplementary Files/._SI_PLQY.rev.5_molecules.docx
- Supplementary Files/candidates.xlsx
- __MACOSX/Supplementary Files/._candidates.xlsx
