# Supplementary material for: A Practical Application of Machine Learning for the Development of Metallole-Based Fluorescent Materials
Source: Molecules. 2025 Apr 10;30(8):1686. doi: 10.3390/molecules30081686 (PMC12029446; doi:10.3390/molecules30081686)
Supplement: Supplementary file 1 [file molecules-30-01686-s001.zip › Supplementary Files/conda_requirements.txt]

# This file may be used to create an environment using:
# $ conda create --name <env> --file <this file>
# platform: osx-arm64
anyio=4.9.0=pyh29332c3_0
appnope=0.1.4=pyhd8ed1ab_1
argon2-cffi=23.1.0=pyhd8ed1ab_1
argon2-cffi-bindings=21.2.0=py311h80987f9_1
arrow=1.3.0=pyhd8ed1ab_1
asttokens=3.0.0=pyhd8ed1ab_1
async-lru=2.0.5=pyh29332c3_0
attrs=25.3.0=pyh71513ae_0
babel=2.17.0=pyhd8ed1ab_0
beautifulsoup4=4.13.3=pyha770c72_0
blas=1.0=openblas
bleach=6.2.0=pyh29332c3_4
bleach-with-css=6.2.0=h82add2a_4
blinker=1.9.0=py311hca03da5_0
bottleneck=1.4.2=py311hb9f6ed7_0
brotli-python=1.0.9=py311h313beb8_9
bzip2=1.0.8=h80987f9_6
ca-certificates=2025.2.25=hca03da5_0
cached-property=1.5.2=hd8ed1ab_1
cached_property=1.5.2=pyha770c72_1
cairo=1.18.4=h6a3b0d2_0
certifi=2025.1.31=py311hca03da5_0
cffi=1.17.1=py311h3eb5a62_1
chardet=4.0.0=py311hca03da5_1003
charset-normalizer=3.4.1=pyhd8ed1ab_0
click=8.1.7=py311hca03da5_0
comm=0.2.2=pyhd8ed1ab_1
contourpy=1.3.1=py311h48ca7d4_0
cycler=0.11.0=pyhd3eb1b0_0
cyrus-sasl=2.1.27=h60b93bd_7
debugpy=1.8.11=py311h313beb8_0
decorator=5.2.1=pyhd8ed1ab_0
defusedxml=0.7.1=pyhd8ed1ab_0
et_xmlfile=1.1.0=py311hca03da5_0
exceptiongroup=1.2.2=pyhd8ed1ab_1
executing=2.1.0=pyhd8ed1ab_1
flask=3.1.0=py311hca03da5_0
font-ttf-dejavu-sans-mono=2.37=hd3eb1b0_0
font-ttf-inconsolata=2.001=hcb22688_0
font-ttf-source-code-pro=2.030=hd3eb1b0_0
font-ttf-ubuntu=0.83=h8b1ccd4_0
fontconfig=2.15.0=h1383a14_1
fonts-anaconda=1=h8fa9717_0
fonts-conda-ecosystem=1=hd3eb1b0_0
fonttools=4.55.3=py311h80987f9_0
fqdn=1.5.1=pyhd8ed1ab_1
freetype=2.13.3=h1d14073_0
freetype-py=2.3.0=pyhd8ed1ab_0
glib=2.82.2=heee381b_1
glib-tools=2.82.2=h1dc7a0c_1
greenlet=3.1.1=py311h313beb8_0
h11=0.14.0=pyhd8ed1ab_1
h2=4.2.0=pyhd8ed1ab_0
hpack=4.1.0=pyhd8ed1ab_0
httpcore=1.0.7=pyh29332c3_1
httpx=0.28.1=pyhd8ed1ab_0
hyperframe=6.1.0=pyhd8ed1ab_0
icu=75.1=hfee45f7_0
idna=3.10=pyhd8ed1ab_1
importlib-metadata=8.6.1=pyha770c72_0
importlib_resources=6.5.2=pyhd8ed1ab_0
ipykernel=6.29.5=pyh57ce528_0
ipython=9.0.2=pyhfb0248b_0
ipython_pygments_lexers=1.1.1=pyhd8ed1ab_0
isoduration=20.11.0=pyhd8ed1ab_1
itsdangerous=2.2.0=py311hca03da5_0
jedi=0.19.2=pyhd8ed1ab_1
jinja2=3.1.6=pyhd8ed1ab_0
joblib=1.4.2=py311hca03da5_0
jpeg=9e=h80987f9_3
json5=0.10.0=pyhd8ed1ab_1
jsonpointer=2.0=py_0
jsonschema=4.23.0=pyhd8ed1ab_1
jsonschema-specifications=2024.10.1=pyhd8ed1ab_1
jsonschema-with-format-nongpl=4.23.0=hd8ed1ab_1
jupyter-lsp=2.2.5=pyhd8ed1ab_1
jupyter_client=8.6.3=pyhd8ed1ab_1
jupyter_core=5.7.2=pyh31011fe_1
jupyter_events=0.12.0=pyh29332c3_0
jupyter_server=2.15.0=pyhd8ed1ab_0
jupyter_server_terminals=0.5.3=pyhd8ed1ab_1
jupyterlab=4.3.6=pyhd8ed1ab_0
jupyterlab_pygments=0.3.0=pyhd8ed1ab_2
jupyterlab_server=2.27.3=pyhd8ed1ab_1
kiwisolver=1.4.8=py311h313beb8_0
krb5=1.21.3=h237132a_0
lcms2=2.12=hba8e193_0
lerc=4.0.0=h313beb8_0
libboost=1.86.0=hc9fb7c5_3
libboost-python=1.86.0=py311h8fc16d6_3
libcxx=19.1.7=ha82da77_0
libdeflate=1.14=h1a8c8d9_0
libedit=3.1.20191231=hc8eb9b7_2
libexpat=2.6.4=h286801f_0
libffi=3.4.4=hca03da5_1
libgfortran=5.0.0=11_3_0_hca03da5_28
libgfortran5=11.3.0=h009349e_28
libglib=2.82.2=hdff4504_1
libiconv=1.18=hfe07756_1
libintl=0.23.1=h493aca8_0
libintl-devel=0.23.1=h493aca8_0
liblzma=5.6.4=h39f12f2_0
libntlm=1.5=h1a28f6b_0
libopenblas=0.3.21=h269037a_0
libpng=1.6.47=h3783ad8_0
libpq=17.4=h6896619_0
librdkit=2024.09.6=hab0a279_0
libsodium=1.0.20=h99b78c6_0
libsqlite=3.45.2=h091b4b1_0
libtiff=4.4.0=heb92581_5
libwebp-base=1.3.2=h80987f9_1
libxcb=1.13=h9b22ae9_1004
libzlib=1.3.1=h8359307_2
lightgbm=4.6.0=py311h313beb8_0
llvm-openmp=14.0.6=hc6e5704_0
lz4-c=1.9.4=hb7217d7_0
markupsafe=3.0.2=pyhe1237c8_1
matplotlib=3.10.0=py311hca03da5_0
matplotlib-base=3.10.0=py311h7ef442a_0
matplotlib-inline=0.1.7=pyhd8ed1ab_1
mistune=3.1.2=pyhd8ed1ab_0
nbclient=0.10.2=pyhd8ed1ab_0
nbconvert-core=7.16.6=pyh29332c3_0
nbformat=5.10.4=pyhd8ed1ab_1
ncurses=6.4=h313beb8_0
nest-asyncio=1.6.0=pyhd8ed1ab_1
notebook-shim=0.2.4=pyhd8ed1ab_1
numexpr=2.10.1=py311h5d9532f_0
numpy=2.2.2=py311he598dae_0
numpy-base=2.2.2=py311hfbfe69c_0
openjpeg=2.5.0=h5d4e404_1
openldap=2.6.9=hbe55e7a_0
openpyxl=3.1.5=py311h80987f9_0
openssl=3.4.1=h81ee809_0
overrides=7.7.0=pyhd8ed1ab_1
packaging=24.2=pyhd8ed1ab_2
pandas=2.2.3=py311hcf29cfe_0
pandocfilters=1.5.0=pyhd8ed1ab_0
parso=0.8.4=pyhd8ed1ab_1
pcre2=10.44=h297a79d_2
pexpect=4.9.0=pyhd8ed1ab_1
pickleshare=0.7.5=pyhd8ed1ab_1004
pillow=9.2.0=py311h09de4a2_3
pip=25.0=py311hca03da5_0
pixman=0.44.2=h2f9eb0b_0
pkgutil-resolve-name=1.3.10=pyhd8ed1ab_2
platformdirs=4.3.6=pyhd8ed1ab_1
prometheus_client=0.21.1=pyhd8ed1ab_0
prompt-toolkit=3.0.50=pyha770c72_0
psutil=5.9.0=py311h80987f9_1
pthread-stubs=0.3=h1a28f6b_1
ptyprocess=0.7.0=pyhd8ed1ab_1
pubchempy=1.0.4=pyhd8ed1ab_1
pure_eval=0.2.3=pyhd8ed1ab_1
pycairo=1.23.0=py311hc7d53f0_0
pycparser=2.22=pyh29332c3_1
pygments=2.19.1=pyhd8ed1ab_0
pyobjc-core=10.1=py311h80987f9_0
pyobjc-framework-cocoa=10.1=py311hb094c41_0
pyparsing=3.2.0=py311hca03da5_0
pysocks=1.7.1=pyha55dd90_7
python=3.11.8=hdf0ec26_0_cpython
python-dateutil=2.9.0.post0=pyhff2d567_1
python-fastjsonschema=2.21.1=pyhd8ed1ab_0
python-json-logger=2.0.7=pyhd8ed1ab_0
python-tzdata=2023.3=pyhd3eb1b0_0
python_abi=3.11=5_cp311
pytz=2025.1=pyhd8ed1ab_0
pyyaml=6.0.2=pyhe1237c8_2
pyzmq=26.2.0=py311h313beb8_0
rdkit=2024.09.6=py311h0a9a191_0
readline=8.2=h1a28f6b_0
referencing=0.36.2=pyh29332c3_0
reportlab=4.3.1=py311h917b07b_0
requests=2.32.3=pyhd8ed1ab_1
rfc3339-validator=0.1.4=pyhd8ed1ab_1
rfc3986-validator=0.1.1=pyh9f0ad1d_0
rlpycairo=0.2.0=pyhd8ed1ab_0
rpds-py=0.22.3=py311h2aea54e_0
scikit-learn=1.6.1=py311h313beb8_0
scipy=1.15.1=py311hac8794a_0
seaborn=0.13.2=py311hca03da5_2
send2trash=1.8.3=pyh31c8845_1
setuptools=72.1.0=py311hca03da5_0
six=1.17.0=pyhd8ed1ab_0
sniffio=1.3.1=pyhd8ed1ab_1
soupsieve=2.5=pyhd8ed1ab_1
sqlalchemy=2.0.37=py311hbe2cdee_0
sqlite=3.45.2=hf2abe2d_0
stack_data=0.6.3=pyhd8ed1ab_1
terminado=0.18.1=pyh31c8845_0
threadpoolctl=3.5.0=py311hb6e6a13_0
tinycss2=1.4.0=pyhd8ed1ab_0
tk=8.6.13=h5083fa2_1
tomli=2.2.1=pyhd8ed1ab_1
tornado=6.4.2=py311h80987f9_0
traitlets=5.14.3=pyhd8ed1ab_1
types-python-dateutil=2.9.0.20241206=pyhd8ed1ab_0
typing-extensions=4.12.2=hd8ed1ab_1
typing_extensions=4.12.2=pyha770c72_1
typing_utils=0.1.0=pyhd8ed1ab_1
tzdata=2025a=h04d1e81_0
unicodedata2=15.1.0=py311h80987f9_1
uri-template=1.3.0=pyhd8ed1ab_1
urllib3=2.3.0=pyhd8ed1ab_0
wcwidth=0.2.13=pyhd8ed1ab_1
webcolors=24.11.1=pyhd8ed1ab_0
webencodings=0.5.1=pyhd8ed1ab_3
websocket-client=1.8.0=pyhd8ed1ab_1
werkzeug=3.1.3=py311hca03da5_0
wheel=0.45.1=py311hca03da5_0
xorg-libxau=1.0.12=h5505292_0
xorg-libxdmcp=1.1.5=hd74edd7_0
xz=5.6.4=h80987f9_1
yaml=0.2.5=h3422bc3_2
zeromq=4.3.5=hc1bb282_7
zipp=3.21.0=pyhd8ed1ab_1
zlib=1.3.1=h8359307_2
zstandard=0.23.0=py311h1a4646a_1
zstd=1.5.6=hb46c0d2_0
