# Supplementary material for: A Practical Application of Machine Learning for the Development of Metallole-Based Fluorescent Materials
Source: Molecules. 2025 Apr 10;30(8):1686. doi: 10.3390/molecules30081686 (PMC12029446; doi:10.3390/molecules30081686)
Supplement: Supplementary file 1 [file molecules-30-01686-s001.zip › Supplementary Files/363data_with_descriptors.xlsx]

## Sheet: 3D
	qy	SMILES	solvent	MaxEStateIndex	MinEStateIndex	MaxAbsEStateIndex	MinAbsEStateIndex	qed	MolWt	HeavyAtomMolWt	ExactMolWt	NumValenceElectrons	NumRadicalElectrons	FpDensityMorgan1	FpDensityMorgan2	FpDensityMorgan3	BalabanJ	BertzCT	Chi0	Chi0n	Chi0v	Chi1	Chi1n	Chi1v	Chi2n	Chi2v	Chi3n	Chi3v	Chi4n	Chi4v	HallKierAlpha	Ipc	Kappa1	Kappa2	Kappa3	LabuteASA	PEOE_VSA1	PEOE_VSA10	PEOE_VSA11	PEOE_VSA12	PEOE_VSA13	PEOE_VSA14	PEOE_VSA2	PEOE_VSA3	PEOE_VSA4	PEOE_VSA5	PEOE_VSA6	PEOE_VSA7	PEOE_VSA8
0	7	C1([As]2C(C=CS3)=C3C4=C2C=CS4)=CC=CC=C1	CHCl3	2.34694	-1.19468	2.34694	1.19468	0.472859	316.282	307.21	315.936	82	0	0.705882	1.29412	1.88235	1.99289	626.109	11.2423	8.95986	12.4694	8.44949	5.45517	10.0293	3.94089	10.2857	2.99131	10.9373	2.28199	11.4011	-0.821558	25544.2	10.1336	3.84282	1.41391	112.821	0	0	0	0	0	113.358	0	0	0	0	0	0	0
1	25	C1([As]2C(C=C(C3=CC=CC=C3)S4)=C4C5=C2C=C(C6=CC=CC=C6)S5)=CC=CC=C1	CHCl3	2.48338	-1.50633	2.48338	1.32898	0.295078	468.478	451.342	467.999	138	0	0.482759	0.896552	1.34483	1.55316	1201.08	19.2085	15.5787	19.0882	14.3821	9.62407	14.0719	7.05304	13.67	5.24398	13.6456	3.89474	13.5142	-2.38156	1.58468e+07	17.4746	7.14428	2.94854	182.935	0	0	0	0	0	184.143	0	0	0	0	0	0	0
2	20	FC1=CC=C(C=C1)C2=CC3=C(S2)C4=C(C=C(C5=CC=C(F)C=C5)S4)[As]3C6=CC=CC=C6	CH2Cl2	13.4225	-1.67493	13.4225	0.213578	0.262765	504.458	489.338	503.98	150	0	0.548387	1	1.45161	1.52138	1294.4	20.949	16.1799	19.6895	15.1698	9.8234	14.2713	7.33478	13.9518	5.38485	13.7865	3.91821	13.5377	-2.52156	3.16688e+07	19.1854	7.56075	3.30383	191.266	0	0	0	0	0	192.425	0	0	0	0	0	0	0
3	21	FC(F)(F)C1=CC=C(C=C1)C2=CC3=C(S2)C4=C(C=C(C5=CC=C(C(F)(F)F)C=C5)S4)[As]3C6=CC=CC=C6	CH2Cl2	13.0351	-4.38693	13.0351	0.681408	0.14372	604.472	589.352	603.974	186	0	0.513514	0.918919	1.2973	1.43757	1475.69	25.949	18.6918	22.2013	17.5925	11.0793	15.5272	8.47121	15.0882	6.12086	14.5225	4.33685	13.9563	-2.80156	3.16131e+08	24.5304	8.89669	4.45164	220.658	0	0	0	0	0	221.832	0	0	0	0	0	0	0
4	35	COC1=CC=C(C=C1)C2=CC3=C(S2)C4=C(C=C(C5=CC=C(OC)C=C5)S4)[As]3C6=CC=CC=C6	CH2Cl2	5.35144	-1.58882	5.35144	0.893083	0.269187	528.53	507.362	528.02	162	0	0.575758	1.0303	1.45455	1.47712	1325.81	22.3632	18.2405	21.75	16.2458	10.6702	15.118	7.77799	14.395	5.87644	14.2781	4.20047	13.8199	-2.78156	9.4808e+07	20.7992	8.53248	3.63029	205.892	0	0	0	0	0	207.202	0	0	0	0	0	0	0
5	55	CN(C)C1=CC=C(C=C1)C2=CC3=C(S2)C4=C(C=C(C5=CC=C(N(C)C)C=C5)S4)[As]3C6=CC=CC=C6	CH2Cl2	2.49597	-1.57678	2.49597	1.23641	0.249799	554.616	527.4	554.083	174	0	0.542857	0.971429	1.37143	1.45095	1384.42	24.1037	20.3184	23.828	16.9912	11.6815	16.1294	9.20359	15.8206	6.46381	14.8655	4.53758	14.157	-2.78156	1.89605e+08	22.6679	9.01982	4.04032	219.915	0	0	0	0	0	221.375	0	0	0	0	0	0	0
6	24	C1([As]2C(C(C=CC=C3)=C3O4)=C4C5=C2C6=C(C=CC=C6)O5)=CC=CC=C1	CHCl3	6.26096	-1.71296	6.26096	0.940975	0.404574	384.266	371.162	384.013	118	0	0.52	1	1.56	1.78132	1167.26	16.3801	13.2693	15.1458	12.4158	8.3027	11.1176	6.22286	10.5903	4.80639	10.255	3.7626	9.5577	-2.70156	2.12437e+06	13.5736	4.90484	1.75139	148.492	0	0	0	0	0	148.861	0	0	0	0	0	0	0
7	65	C1([As]2C(C(C=CC=C3)=C3S4)=C4C5=C2C6=C(C=CC=C6)O5)=CC=CC=C1	CHCl3	6.36512	-1.6088	6.36512	1.01936	0.378299	400.334	387.23	399.99	118	0	0.68	1.4	2.28	1.78132	1169.26	16.3801	13.2693	15.9623	12.4158	8.3027	11.9341	6.22286	11.6425	4.80639	11.7968	3.7626	11.6855	-2.28156	2.12437e+06	13.9476	5.10872	1.84145	153.338	0	0	0	0	0	154.015	0	0	0	0	0	0	0
8	16	C1([As]2C(C(C=CC=C3)=C3S4)=C4C5=C2C6=C(C=CC=C6)S5)=CC=CC=C1	CHCl3	2.345	-1.50463	2.345	1.43603	0.343554	416.402	403.298	415.967	118	0	0.52	1	1.56	1.78132	1167.26	16.3801	13.2693	16.7788	12.4158	8.3027	12.7506	6.22286	12.6947	4.80639	13.5053	3.7626	13.9799	-1.86156	2.12437e+06	14.3228	5.31574	1.93381	158.184	0	0	0	0	0	159.168	0	0	0	0	0	0	0
9	1	C1([As]2C(C3=CC=CC=C3)=C(C4=CC=CC=C4)C(C5=CC=CC=C5)=C2C6=CC=CC=C6)=CC=CC=C1	THF	2.33574	-1.91537	2.33574	1.28374	0.213511	508.496	483.296	508.117	166	0	0.285714	0.571429	0.914286	1.77336	1385.27	23.4512	19.381	21.2575	17.4158	11.9742	14.7891	8.58227	12.9497	6.40459	12.0119	4.91815	11.1155	-3.86156	2.98138e+08	21.6571	9.78495	4.11636	211.735	0	0	0	0	0	212.784	0	0	0	0	0	0	0
10	3	CC1=CC=C(C=C1)C2=C(C3=CC=C(C)C=C3)C(C4=CC=C(C)C=C4)=C(C5=CC=C(C)C=C5)[As]2C6=CC=CC=C6	THF	2.35439	-1.97333	2.35439	1.28363	0.187064	564.604	531.34	564.18	190	0	0.333333	0.641026	0.974359	1.7655	1556.13	26.9321	23.0716	24.9481	18.9912	13.617	16.4318	10.5823	14.9497	7.5157	13.123	5.37978	11.5772	-3.86156	1.19426e+09	25.4184	10.7193	4.98086	237.195	0	0	0	0	0	238.467	0	0	0	0	0	0	0
11	4	COC1=CC=C(C=C1)C2=C(C3=CC=C(OC)C=C3)C(C4=CC=C(OC)C=C4)=C(C5=CC=C(OC)C=C5)[As]2C6=CC=CC=C6	THF	5.55267	-2.15136	5.55267	0.829783	0.156675	628.6	595.336	628.159	214	0	0.348837	0.651163	0.953488	1.7302	1639.29	29.7606	24.7046	26.5811	21.1432	14.0665	16.8813	10.0322	14.3996	7.66951	13.2768	5.52961	11.727	-4.66156	1.05428e+10	28.4577	12.6875	5.58912	257.649	0	0	0	0	0	258.903	0	0	0	0	0	0	0
12	59	C1([As]2C(C3=CC=CC=C3)=CC=C2C4=CC=CC=C4)=CC=CC=C1	CHCl3	2.33796	-1.48495	2.33796	1.35975	0.599645	356.3	339.164	356.055	110	0	0.434783	0.826087	1.26087	1.81277	790.749	15.4849	12.7622	14.6387	11.4327	7.81355	10.6284	5.50682	10.0194	4.03438	9.47404	2.96042	8.30612	-2.30156	504279	14.3008	6.44152	2.82942	141.621	0	0	0	0	0	141.999	0	0	0	0	0	0	0
13	49	COC1=C(C=CC=C1)C2=CC=C(C3=C(OC)C=CC=C3)[As]2C4=CC=CC=C4	CHCl3	5.66246	-1.73273	5.66246	0.924753	0.563426	416.352	395.184	416.076	134	0	0.555556	1	1.48148	1.85618	942.154	18.6396	15.424	17.3005	13.33	8.87163	11.6865	6.17534	10.6879	4.66113	10.0282	3.4249	8.84765	-2.70156	3.07741e+06	17.6993	7.89794	3.33449	164.578	0	0	0	0	0	165.059	0	0	0	0	0	0	0
14	0.2	CC1=CC=C([Bi]2C(C=CS3)=C3C4=C2C=CS4)C=C1	CHCl3	2.37947	-1.87797	2.37947	1.35929	0.380369	464.367	453.279	464.011	88	0	0.777778	1.33333	1.88889	1.94326	665.936	12.1125	9.88251	14.9926	8.84334	5.86586	12.8408	4.44089	14.6344	3.26909	16.3106	2.39876	17.5527	-0.496883	36428.4	11.3399	4.263	1.57492	122.608	0	0	0	0	0	123.638	0	0	0	0	0	0	0
15	0.2	C[Si](C)(C)C1=CC2=C(S1)C3=C(C=C([Si](C)(C)C)S3)[Bi]2C4=CC=CC=C4	CHCl3	2.63696	-2.06948	2.63696	1.24345	0.319429	594.706	569.506	594.074	130	0	0.68	1.12	1.52	1.94557	868.75	17.9828	15.8052	22.9152	11.6598	8.8027	22.6513	8.82099	30.0888	4.60577	25.0922	3.14458	23.582	-0.0631169	519063	18.3072	6.23635	3.20648	169.194	0	0	0	0	0	170.888	0	0	0	0	0	0	0
16	0.2	C[Si](C)(C)C1=C(C)C2=C(S1)C3=C(C(C)=C([Si](C)(C)C)S3)[Bi]2C4=CC=CC=C4	CHCl3	2.5153	-2.18059	2.5153	1.30161	0.303329	622.76	593.528	622.105	142	0	0.666667	1.07407	1.44444	2.0497	953.243	19.7233	17.6505	24.7605	12.5149	9.648	23.4966	9.63879	30.4971	5.2602	27.6245	4.23409	27.2451	-0.0631169	1.13193e+06	20.2195	6.73487	3.2199	181.924	0	0	0	0	0	183.729	0	0	0	0	0	0	0
17	0.2	C1([Bi]2C(C(C=CC=C3)=C3S4)=C4C5=C2C6=C(C=CC=C6)S5)=CC=CC=C1	CHCl3	2.37072	-2.23894	2.37072	1.4505	0.262606	550.46	537.356	550.026	118	0	0.52	1	1.56	1.78132	1167.26	16.3801	13.2693	18.3793	12.4158	8.3027	15.1513	6.22286	16.4196	4.80639	18.8057	3.7626	20.556	-1.53688	2.12437e+06	14.6137	5.4779	2.00678	161.606	0	0	0	0	0	163.028	0	0	0	0	0	0	0
18	1	C12=C(C=CC=C2)C3=C(C=CC=C3)[Ge]1(C4=CC=CC=C4)C5=CC=CC=C5	CH2Cl2	2.37037	-2.91593	2.91593	1.42204	0.414056	379.018	360.874	380.062	118	0	0.36	0.72	1.16	1.98195	948.66	16.692	13.8923	15.9904	12.4207	8.72607	12.9222	6.57322	14.4033	5.36592	15.6187	4.40004	15.2867	-2.57714	1.57328e+06	14.7396	5.74929	2.00915	150.699	0	0	0	0	0	151.171	0	0	0	0	0	0	0
19	0	CC[Ge]1(CC)C2=C(C=CC=C2)C3=C1C=CC=C3	CH2Cl2	2.39125	-2.00426	2.39125	1.3656	0.741927	282.93	264.786	284.062	86	0	0.705882	1.11765	1.52941	2.38124	505.457	11.8805	10.533	12.6311	8.33166	6.52602	11.5912	4.88038	14.6486	4.38255	15.6041	3.42746	13.1026	-1.01714	15108.3	11.095	4.02356	1.36692	106.045	0	0	0	0	0	106.07	0	0	0	0	0	0	0
20	0	CC1=CC2=C(C=C1C)C3=C(C=C(C)C(C)=C3)[Ge]2(C4=CC=CC=C4)C5=CC=CC=C5	CH2Cl2	2.50926	-3.05093	3.05093	1.38171	0.363627	435.126	408.918	436.125	142	0	0.448276	0.793103	1.17241	2.01466	1121.4	20.173	17.5829	19.681	14.0297	10.3808	14.5769	8.44615	16.2763	6.77952	16.9386	5.00862	16.2126	-2.57714	6.61338e+06	18.4514	6.74282	2.58727	176.159	0	0	0	0	0	176.855	0	0	0	0	0	0	0
21	0	CC[Ge]1(CC)C2=C(C=C(C)C(C)=C2)C3=C1C=C(C)C(C)=C3	CH2Cl2	2.53009	-2.13926	2.53009	1.3626	0.706916	339.038	312.83	340.125	110	0	0.619048	0.952381	1.28571	2.4239	661.604	15.3614	14.2236	16.3217	9.94072	8.18072	13.2459	6.75332	16.5215	5.79615	16.924	4.02679	13.9805	-1.01714	63916.9	14.9009	5.01613	1.95035	131.505	0	0	0	0	0	131.753	0	0	0	0	0	0	0
22	0	COC1=CC2=C(C=C1OC)C3=C(C=C(OC)C(OC)=C3)[Ge]2(C4=CC=CC=C4)C5=CC=CC=C5	CH2Cl2	5.77083	-3.39882	5.77083	0.718804	0.337094	499.122	472.914	500.104	166	0	0.454545	0.787879	1.12121	1.98998	1199.79	23.0014	19.2159	21.314	16.1818	10.8303	15.0264	7.9876	15.8177	6.55921	16.7183	5.13422	15.9798	-3.37714	5.69446e+07	21.4676	8.5223	3.12109	196.613	0	0	0	0	0	197.291	0	0	0	0	0	0	0
23	1	CC[Ge]1(CC)C2=C(C=C(OC)C(OC)=C2)C3=C1C=C(OC)C(OC)=C3	CH2Cl2	5.58807	-2.48715	5.58807	0.770732	0.694425	403.034	376.826	404.104	134	0	0.6	0.92	1.2	2.37464	733.269	18.1899	15.8566	17.9547	12.0927	8.63021	13.6954	6.29476	16.0629	5.57584	16.7037	4.15239	13.7477	-1.81714	565312	17.9884	6.82731	2.49481	151.959	0	0	0	0	0	152.189	0	0	0	0	0	0	0
24	2	CC[Ge]1(CC)C2=C(C=CC(C(OC)=O)=C2)C3=C1C=C(C(OC)=O)C=C3	CH2Cl2	11.9936	-2.64493	11.9936	0.307859	0.586592	399.002	376.826	400.073	130	0	0.8	1.2	1.52	2.25188	785.27	18.1899	15.0113	17.1094	12.0167	8.48038	13.5456	6.2931	16.0613	5.40975	16.5376	3.99663	13.7412	-2.07714	557715	17.7365	6.67324	2.59358	150.055	0	0	0	0	0	150.285	0	0	0	0	0	0	0
25	5	O=C(C1=CC2=C(C=C1)C3=C(C=C(C(OC)=O)C=C3)[Ge]2(C4=CC=CC=C4)C5=CC=CC=C5)OC	CH2Cl2	12.4899	-3.55659	12.4899	0.359788	0.284539	495.09	472.914	496.073	162	0	0.575758	0.969697	1.33333	1.93553	1256.55	23.0014	18.3706	20.4687	16.1058	10.6804	14.8766	7.98594	15.8161	6.39312	16.5522	4.97846	15.9733	-3.63714	5.61527e+07	21.2213	8.37244	3.21007	194.709	0	0	0	0	0	195.387	0	0	0	0	0	0	0
26	34	CC[Ge]1(CC)C2=C(SC(C)=C2)C3=C1C=C(C)S3	CH2Cl2	2.50898	-1.94176	2.50898	1.4056	0.732814	323.042	304.898	324.006	90	0	0.882353	1.29412	1.64706	2.35318	524.807	12.2067	10.8854	14.6165	8.11936	6.34252	13.0407	4.98891	17.2697	4.15503	18.2272	3.23363	17.9867	-0.0571429	12197.7	12.0013	3.97052	1.46836	114.056	0	0	0	0	0	114.574	0	0	0	0	0	0	0
27	83	CCC1=C(CC)C(CC)=C(CC)[Ge]21C3=C(C=CC(C4=CC=CS4)=C3)C5=C2C=C(C6=CC=CS6)C=C5	THF	2.61427	-2.99976	2.99976	1.1555	0.209211	553.352	521.096	554.116	176	0	0.571429	1.02857	1.37143	1.73131	1352.26	24.1561	21.0731	24.8042	17.1818	13.009	18.9645	9.55376	19.3892	8.16108	21.6741	6.97598	22.1962	-2.13714	2.31472e+08	23.2728	9.06478	3.22522	219.974	0	0	0	0	0	221.499	0	0	0	0	0	0	0
28	3	CCC1=C(CC)C(CC)=C(CC)[Ge]21C3=C(C=CC(C4=CC=CC=C4)=C3)C5=C2C=C(C6=CC=CC=C6)C=C5	THF	2.60125	-3.0559	3.0559	1.14312	0.214067	541.294	505.006	542.203	184	0	0.432432	0.837838	1.18919	1.71632	1417.62	25.5703	22.566	24.6641	18.1818	14.0401	18.2362	10.3312	18.2713	8.76394	20.4391	7.40414	21.1765	-3.09714	5.56769e+08	24.2516	9.65206	3.48877	224.694	0	0	0	0	0	225.836	0	0	0	0	0	0	0
29	3	FC1=C(F)C(F)=C(F)C2=C1[Ge](C3=CC=CC=C3)(C4=CC=CC=C4)C5=C2C(F)=C(F)C(F)=C5F	THF	15.4721	-5.28602	15.4721	0.150293	0.141369	522.938	512.858	523.987	166	0	0.363636	0.666667	1	2.16138	1324.28	23.654	16.2972	18.3953	15.7398	9.58323	13.7794	7.49391	15.1617	5.9478	16.0977	4.68243	15.6352	-3.13714	3.65201e+07	21.6952	7.44447	2.63757	184.024	0	0	0	0	0	184.301	0	0	0	0	0	0	0
30	25	FC1=C(C2=CC=CC=C2)C(F)=C(F)C3=C1[Ge](C4=CC=CC=C4)(C5=CC=CC=C5)C6=C3C(F)=C(F)C(C7=CC=CC=C7)=C6F	THF	17.2205	-5.11534	17.2205	0.0598875	0.108594	639.154	618.994	640.068	210	0	0.302326	0.581395	0.906977	1.76361	1863.12	29.8797	22.3148	24.4129	20.8848	13.5266	17.7228	10.348	18.0158	8.17987	18.3297	6.45625	17.473	-4.55714	9.73353e+09	27.2866	10.3119	3.78723	245.807	0	0	0	0	0	246.804	0	0	0	0	0	0	0
31	80	FC1=C(C2=CC=CS2)C(F)=C(F)C3=C1[Ge](C4=CC=CC=C4)(C5=CC=CC=C5)C6=C3C(F)=C(F)C(C7=CC=CS7)=C6F	THF	17.0571	-5.05921	17.0571	0.126369	0.106312	651.212	635.084	651.981	202	0	0.390244	0.756098	1.09756	1.77623	1793.89	28.4655	20.8219	24.553	19.8848	12.4956	18.4511	9.57055	19.1338	7.59009	19.5147	6.014	18.5467	-3.59714	4.23743e+09	26.3111	9.75132	3.53479	241.088	0	0	0	0	0	242.467	0	0	0	0	0	0	0
32	100	FC1=C(C#CC2=CC=CC=C2)C(F)=C(F)C3=C1[Ge](C4=CC=CC=C4)(C5=CC=CC=C5)C6=C3C(F)=C(F)C(C#CC7=CC=CC=C7)=C6F	THF	17.1535	-5.20257	17.1535	0.386531	0.082478	687.198	667.038	688.068	226	0	0.340426	0.659574	1	1.65808	2132.24	32.7082	24.3148	26.4129	22.8511	14.5266	18.7228	10.848	18.5158	8.2662	18.4161	6.27152	17.2883	-5.43714	6.67415e+10	30.2292	12.058	4.76076	269.265	0	0	0	0	0	270.485	0	0	0	0	0	0	0
33	65	FC1=CC=CC(C#CC2=CC3=C(C=C2OC)C4=C(C=C(C#CC5=CC=CC(F)=C5)C(OC)=C4)[Ge]3(C6=CC=CC=C6)C7=CC=CC=C7)=C1	CH2Cl2	13.989	-3.73381	13.989	0.332787	0.165115	675.29	647.066	676.127	226	0	0.468085	0.893617	1.2766	1.54119	2095.73	32.3819	25.7741	27.8722	23.0047	15.1262	19.3224	11.1989	19.029	8.52333	18.6824	6.48049	17.3817	-5.55714	7.23667e+10	30.1156	12.6796	5.47918	275.56	0	0	0	0	0	276.98	0	0	0	0	0	0	0
34	77	CC(C)(C)C(C=C1)=CC=C1C#CC(C(OC)=C2)=CC3=C2C(C=C(OC)C(C#CC4=CC=C(C(C)(C)C)C=C4)=C5)=C5[Ge]3(C6=CC=CC=C6)C7=CC=CC=C7	CH2Cl2	6.07934	-3.66027	6.07934	0.0837829	0.132904	751.526	705.158	752.271	262	0	0.433962	0.792453	1.11321	1.45727	2231.14	37.3819	32.0182	34.1163	25.4274	18.2482	22.4444	15.8329	23.663	10.376	20.535	7.45514	18.3563	-5.41714	7.38517e+11	35.9626	14.1922	6.81228	318.148	0	0	0	0	0	320.064	0	0	0	0	0	0	0
35	64	COC(C(C#CC1=CC=C(C2=CC=CC=C2)C=C1)=C3)=CC4=C3[Ge](C5=CC=CC=C5)(C6=CC=CC=C6)C7=C4C=C(OC)C(C#CC8=CC=C(C9=CC=CC=C9)C=C8)=C7	CH2Cl2	6.09978	-3.69713	6.09978	0.744642	0.123672	791.506	753.202	792.208	270	0	0.350877	0.684211	1.03509	1.20182	2626.26	38.6077	31.7917	33.8898	28.1497	19.0696	23.2658	14.065	21.8951	10.8581	21.0172	8.10125	19.0024	-6.97714	2.13791e+13	35.7082	15.6395	6.7182	337.343	0	0	0	0	0	327.349	0	0	0	0	12.1327	0	0
36	83	CC(C=C1)=CC=C1C#CC(C(OC)=C2)=CC3=C2C(C=C(OC)C(C#CC4=CC=C(C)C=C4)=C5)=C5[Ge]3(C6=CC=CC=C6)C7=CC=CC=C7	CH2Cl2	6.01374	-3.61016	6.01374	0.760038	0.158296	667.364	633.092	668.177	226	0	0.446809	0.829787	1.19149	1.5296	2049.49	32.3819	27.0182	29.1163	23.0047	15.7482	19.9444	11.9103	19.7404	8.97723	19.1363	6.62181	17.523	-5.41714	7.51274e+10	30.2481	12.7632	5.52345	279.959	0	0	0	0	0	281.539	0	0	0	0	0	0	0
37	68	COC(C(C#CC1=CC=C(OC2=CC=CC=C2)C=C1)=C3)=CC4=C3[Ge](C5=CC=CC=C5)(C6=CC=CC=C6)C7=C4C=C(OC)C(C#CC8=CC=C(OC9=CC=CC=C9)C=C8)=C7	CH2Cl2	6.08442	-3.73061	6.08442	0.715815	0.113176	823.504	785.2	824.198	282	0	0.355932	0.694915	1.05085	1.15611	2669.24	40.0219	32.6082	34.7063	29.116	19.3861	23.5823	14.0572	21.8873	10.5405	20.6996	7.80988	18.7111	-7.37714	5.19981e+13	37.2143	16.6129	7.46455	347.57	0	0	0	0	0	313.302	0	0	0	0	36.3982	0	0
38	75	COC(C(C#CC1=CC(C=CC(OC)=C2)=C2C=C1)=C3)=CC4=C3[Ge](C5=CC=CC=C5)(C6=CC=CC=C6)C7=C4C=C(OC)C(C#CC8=CC=C(C=C(OC)C=C9)C9=C8)=C7	CH2Cl2	6.10457	-3.72374	6.10457	0.730378	0.125761	799.482	761.178	800.198	274	0	0.368421	0.77193	1.17544	1.24126	2762.64	38.9339	32.1441	34.2422	28.0134	18.7824	22.9785	14.0339	21.864	10.9689	21.128	8.20512	19.1063	-6.85714	1.64477e+13	35.821	14.9989	6.35043	335.549	0	0	0	0	0	323.348	0	0	0	0	0	0	0
39	100	CC[Ge]1(CC)C2=C(C(F)=C(F)C(C#CC3=C(F)C(F)=C(F)C(F)=C3F)=C2F)C4=C1C(F)=C(C#CC5=C(F)C(F)=C(F)C(F)=C5F)C(F)=C4F	THF	16.1964	-5.04128	16.1964	0.351683	0.0633492	771.01	760.93	771.974	254	0	0.306122	0.510204	0.755102	1.82002	2069.09	36.599	23.9616	26.0597	22.9026	13.395	18.4602	10.3129	19.9188	8.10016	19.1516	5.66976	15.4911	-4.57714	3.38247e+10	35.7226	12.3887	4.89111	266.266	0	0	0	0	0	266.797	0	0	0	0	0	0	0
40	13	CC[Ge]1(CC)C2=C(C(F)=C(F)C(F)=C2F)C3=C1C(F)=C(C#CC4=C(F)C(F)=C(C#CC5=CC=C(C6=CC=C(CCCCCC)S6)S5)C(F)=C4F)C(F)=C3F	THF	16.2407	-4.74615	16.2407	0.170722	0.0364328	853.378	826.162	854.059	280	0	0.462963	0.925926	1.5	1.36573	2424.65	39.2225	28.7333	32.4643	25.7305	16.8986	23.5968	12.6085	24.4665	9.67579	23.0687	6.86055	18.6493	-4.04714	8.25715e+11	39.6402	15.5974	6.45712	313.966	0	0	0	0	0	215.072	0	0	0	22.6736	26.1862	37.1071	14.6314
41	69	[H][Ge]1([H])C2=C(SC=C2)C3=C1C=CS3	THF	2.32611	-0.481481	2.32611	0.481481	0.511207	238.88	232.832	239.912	54	0	0.909091	1.45455	2	2.38127	361.395	7.25915	5.833	10.4331	5.44949	3.58078	8.30721	2.7267	8.49735	2.08067	9.30437	1.55342	9.81294	-0.0571429	883.392	6.45792	2.21602	0.803384	79.3605	0	0	0	0	0	79.544	0	0	0	0	0	0	0
42	70	C[Ge]1(C)C2=C(SC=C2)C3=C1C=CS3	THF	2.50407	-1.78009	2.50407	1.5787	0.643436	266.934	256.854	267.944	66	0	0.923077	1.38462	1.84615	2.43628	422.483	9.05204	7.6259	11.357	6.21034	4.37367	12.4272	3.9518	14.8631	2.88337	13.036	2.09962	13.7865	-0.0571429	2008.21	8.2676	2.4947	0.913914	88.5958	0	0	0	0	0	88.8911	0	0	0	0	0	0	0
43	32	FC(C(F)=C(F)C(F)=C1F)=C1[Ge]2(C3=C(F)C(F)=C(F)C(F)=C3F)C4=C(SC=C4)C5=C2C=CS5	THF	15.1556	-6.00861	15.1556	0.200679	0.126392	570.976	566.944	571.881	170	0	0.424242	0.69697	1	2.11216	1318.97	23.9802	15.4055	19.1366	15.5612	8.76349	14.719	6.96662	16.3044	5.5143	18.3957	4.23784	19.6809	-2.31714	3.26154e+07	22.4738	7.33934	2.59183	187.636	0	0	0	0	0	188.247	0	0	0	0	0	0	0
44	79	C12=C(SC=C2)C3=C(C=CS3)[Ge]1(C4=CC=CC=C4)C5=CC=CC=C5	THF	2.39556	-2.77509	2.77509	1.51639	0.405981	391.076	376.964	391.975	110	0	0.521739	0.956522	1.3913	1.95739	885.326	15.2778	12.3994	16.1305	11.4207	7.69504	13.6505	5.80885	15.4712	4.7583	17.6832	3.87087	19.06	-1.61714	659205	13.7884	5.19788	1.76995	145.98	0	0	0	0	0	146.834	0	0	0	0	0	0	0
45	76	CCCCC(CC)C[Ge]1(CC(CC)CCCC)C2=C(SC([SiH](C)C)=C2)C3=C1C=C([Si](C)(C)C)S3	THF	2.82391	-2.46761	2.82391	0.775855	0.194733	593.651	541.235	594.226	192	0	0.794118	1.29412	1.73529	2.19744	903.196	25.0956	23.7743	29.6601	16.1051	14.3996	27.4845	12.4731	31.8741	8.38964	29.3939	6.04401	29.0397	0.376623	3.00688e+07	28.9403	12.2801	6.08481	224.888	0	0	0	0	0	226.629	0	0	0	0	0	0	0
46	82	[H][Si](C)(C)C(S1)=CC2=C1C(SC([SiH](C)C)=C3)=C3[Ge]2(CC(CC)CCCC)CC(CC)CCCC	THF	2.81465	-2.42928	2.81465	0.762068	0.208298	579.624	529.224	580.21	186	0	0.69697	1.09091	1.39394	2.16523	810.34	24.173	22.8517	28.8921	15.8044	14.093	26.5647	11.4159	28.7973	8.23854	28.565	5.97798	28.7478	0.376623	2.32553e+07	27.9559	12.5599	6.03189	219.12	0	0	0	0	0	220.805	0	0	0	0	0	0	0
47	58	CCCCC(CC)C[Ge]1(CC(CC)CCCC)C2=C(SC([Si](C)(C)C)=C2)C3=C1C=C([Si](CC[Si](OCC)(OCC)OCC)(C)C)S3	THF	6.32854	-2.69381	6.32854	0.658151	0.105132	783.966	713.406	784.329	264	0	0.630435	1.06522	1.45652	2.17801	1170.07	34.1752	31.9572	38.6883	21.7948	19.013	34.3502	15.6462	39.5666	10.6175	37.0237	7.66398	37.0035	0.473506	7.08812e+09	40.8991	18.1096	9.61997	298.303	0	0	0	0	0	300.669	0	0	0	0	0	0	0
48	55	CCCCC(CC)C[Ge]1(CC(CC)CCCC)C2=C(SC([Si](CC[Si](OCC)(OCC)OCC)(C)C)=C2)C3=C1C=C([Si](CC[Si](OCC)(OCC)OCC)(C)C)S3	THF	6.38882	-2.88166	6.38882	0.638932	0.0681256	960.254	873.566	960.415	330	0	0.491228	0.807018	1.07018	2.24066	1311.32	42.332	39.2175	46.9486	27.1839	23.3199	40.296	17.7621	44.1824	12.6943	43.8246	9.21794	44.6754	0.57039	1.26733e+12	51.9178	24.4253	13.294	365.949	0	0	0	0	0	368.884	0	0	0	0	0	0	0
49	9	C[Si](C(S1)=CC2=C1C3=C([Ge]42C5=C(SC([Si](C)(C)C)=C5)C6=C4C=C([Si](C)(C)C)S6)C=C([Si](C)(C)C)S3)(C)C	THF	2.76759	-3.00796	3.00796	1.39679	0.216301	689.85	649.53	690.03	196	0	0.378378	0.567568	0.72973	1.76918	1333.13	27.0851	24.4424	33.8065	16.8414	13.4424	34.9045	15.1638	48.6446	7.91358	38.7109	5.70191	35.6128	0.21039	1.14746e+08	27.3837	8.15165	3.90236	246.158	0	0	0	0	0	248.832	0	0	0	0	0	0	0
50	0	C[Si](C(S1)=CC2=C1C3=C([Ge]24C5=CN=CC=C5C6=C4C=NC=C6)C=C([Si](C)(C)C)S3)(C)C	THF	4.66593	-3.04991	4.66593	1.39603	0.319023	535.402	509.194	536.029	156	0	0.645161	1.06452	1.45161	1.78578	1269.22	21.7588	18.8297	24.5608	14.631	10.8254	23.6545	10.7994	31.3738	6.69712	27.1582	5.14252	25.6597	-1.32338	1.62346e+07	20.2954	6.38005	2.5952	196.365	0	0	0	0	0	197.856	0	0	0	0	0	0	0
51	20	CCCCCCC(S1)=CC=C1C(S2)=CC=C2C(S3)=CC4=C3C5=C([Ge]46C7=CN=CC=C7C8=C6C=NC=C8)C=C(C9=CC=C(C%10=CC=C(CCCCCC)S%10)S9)S5	THF	4.80692	-3.37675	4.80692	1.202	0.080302	887.868	845.532	888.088	276	0	0.418182	0.836364	1.29091	1.02777	2445.81	36.9339	31.1526	38.1496	27.1497	19.7224	28.8175	14.7804	29.0569	11.2789	29.8248	8.59306	29.2391	-2.95714	9.44207e+12	36.3883	15.4215	6.35023	350.583	0	0	0	0	0	314.6	0	0	0	0	39.5308	0	0
52	30	C[Si](C1=CC2=C(O1)C3=C(C=C([Si](C)(C)C)O3)[Ge]2(C4=CC=CC=C4)C5=CC=CC=C5)(C)C	CH2Cl2	6.67156	-3.20731	6.67156	1.00429	0.352228	503.306	473.066	504.1	158	0	0.548387	0.903226	1.22581	1.93119	1142.55	22.0183	19.2447	23.3428	14.631	11.0426	22.2387	10.689	28.5047	6.37039	19.8017	4.72577	17.7047	-2.02338	1.31205e+07	20.8558	6.9881	3.10479	189.24	0	0	0	0	0	190.198	0	0	0	0	0	0	0
53	62	C12=C(OC3=C2C=CC=C3)C4=C(C(C=CC=C5)=C5O4)[Ge]1(C6=CC=CC=C6)C7=CC=CC=C7	CHCl3	6.51791	-3.37852	6.51791	0.916765	0.355472	459.06	440.916	460.052	146	0	0.419355	0.806452	1.25806	1.77121	1454.13	20.4156	16.7088	18.8069	15.387	10.5426	14.7387	8.08674	15.7546	6.56079	16.8236	5.40064	16.6344	-3.49714	5.21774e+07	17.2107	6.25323	2.1265	181.651	0	0	0	0	0	182.338	0	0	0	0	0	0	0
54	47	CCCCC(CC)C[Ge]1(CC(CC)CCCC)C2=C(OC3=C2C=CC=C3)C4=C1C(C=CC=C5)=C5O4	CHCl3	6.66765	-2.88548	6.66765	0.777552	0.17053	531.296	488.96	532.24	186	0	0.628571	1.05714	1.45714	1.76761	1179.45	24.4156	22.1611	24.2591	17.1617	14.2062	19.2714	10.9281	19.2799	8.71512	20.1613	6.84976	21.185	-1.93714	1.52234e+08	24.7438	10.5849	4.30298	213.376	0	0	0	0	0	214.286	0	0	0	0	0	0	0
55	62	CC([Ge]1(C(C)C)C2=C(C=CC=C2)C3=C1C(C=CC=C4)=C4N3C)C	toluene	2.46593	-2.45181	2.46593	0.73908	0.588773	364.048	338.848	365.12	118	0	0.826087	1.43478	2.13043	2.25824	893.346	16.353	14.7207	16.8188	11.0078	8.68588	13.2066	7.52377	18.1948	5.96986	19.1952	5.17838	18.5475	-1.47714	270138	15.0742	5.00758	1.69132	141.241	0	0	0	0	0	141.56	0	0	0	0	0	0	0
56	72	CN1C2=C(C=CC=C2)C3=C1C(C=CC=C4)=C4[Ge]3(C5=CC=CC=C5)C6=CC=CC=C6	toluene	2.41903	-3.11347	3.11347	1.32765	0.369434	432.082	410.914	433.089	138	0	0.586207	1.13793	1.82759	1.89455	1310.24	19.4241	16.3395	18.4376	14.3314	10.1205	14.3166	7.82741	15.5764	6.48175	16.76	5.38213	16.7367	-3.03714	1.37215e+07	16.8756	6.23105	2.11106	173.165	0	0	0	0	0	173.82	0	0	0	0	0	0	0
57	66	C12=C(C=CC=C2)C3=C(C(C=CC=C4)=C4O3)[Ge]1(C5=CC=CC=C5)C6=CC=CC=C6	toluene	6.4821	-3.14722	6.4821	0.98969	0.389781	419.039	400.895	420.057	132	0	0.535714	1.10714	1.82143	1.86775	1262.88	18.5538	15.3006	17.3986	13.9039	9.63432	13.8305	7.32998	15.079	5.95978	16.2176	4.89287	15.9515	-3.03714	9.26071e+06	15.9663	5.98104	1.97111	166.175	0	0	0	0	0	166.755	0	0	0	0	0	0	0
58	20	C12=C(C=CC=C2)C3=C(C(C=CC=C4)=C4S3)[Ge]1(C5=CC=CC=C5)C6=CC=CC=C6	toluene	2.39963	-3.04306	3.04306	1.40636	0.357052	435.107	416.963	436.034	132	0	0.535714	1.10714	1.82143	1.86775	1262.88	18.5538	15.3006	18.2151	13.9039	9.63432	14.647	7.32998	16.1312	5.95978	17.8499	4.89287	18.536	-2.61714	9.26071e+06	16.3475	6.19676	2.0615	171.021	0	0	0	0	0	171.908	0	0	0	0	0	0	0
59	99	O=S1(C2=C(C3=C1C=CC=C3)[Ge](C4=CC=CC=C4)(C5=CC=CC=C5)C6=C2C=CC=C6)=O	toluene	13.751	-3.55708	13.751	0.450338	0.424337	467.105	448.961	468.024	144	0	0.533333	1.03333	1.66667	1.86899	1399.39	20.3467	16.117	19.0316	14.6647	9.96765	15.647	7.73135	17.3353	6.30601	18.8886	5.21131	20.0158	-2.88714	1.81056e+07	17.9278	6.30357	2.11377	178.359	0	0	0	0	0	179.237	0	0	0	0	0	0	0
60	0	C1([Ge]2(C3=CC=CC=C3)C4=CC=CC=C4)=CN=CC=C1C5=C2C=NC=C5	CHCl3	4.51213	-3.04093	4.51213	1.31954	0.436575	380.994	364.866	382.053	118	0	0.52	0.96	1.4	1.98195	958.591	16.692	13.632	15.7301	12.4207	8.42553	12.6217	6.32457	14.1547	5.15394	15.2491	4.16637	14.7256	-2.71714	1.57328e+06	14.6112	5.6739	1.97606	149.139	0	0	0	0	0	149.528	0	0	0	0	0	0	0
61	78	C1(P2C(C=CS3)=C3C4=C2C=CS4)=CC=CC=C1	CH2Cl2	2.31094	-0.277006	2.31094	0.277006	0.392968	272.334	263.262	271.988	82	0	0.705882	1.29412	1.88235	2.21596	741.341	11.2423	8.95986	11.4873	8.44949	5.45517	8.55612	3.94089	7.92395	2.99131	7.8104	2.28199	7.64274	-1.08	25544.2	9.90007	3.70866	1.35199	108.205	0	0	0	0	0	0	0	0	0	22.6736	37.8653	28.1974	10.236
62	88	CC(C)(C)C1=CC=C(P2C(C=CS3)=C3C4=C2C=CS4)C=C1	CH2Cl2	2.34772	-0.325249	2.34772	0.22475	0.341537	328.442	311.306	328.051	106	0	0.761905	1.28571	1.7619	1.95526	865.751	14.6125	12.3825	14.9099	10.0547	7.11586	10.2168	6.40221	10.3853	3.96845	8.78754	2.81542	8.15311	-1.08	116059	13.5738	4.70895	2.08903	133.664	0	0	0	0	0	0	0	0	0	22.6736	52.5701	39.1758	10.236
63	69	C=CC1=CC=C(P2C(C=C([Si](C)(C(C)(C)C)C)S3)=C3C4=C2C=C([Si](C)(C(C)(C)C)C)S4)C=C1	CH2Cl2	3.95446	-1.57126	3.95446	0.351721	0.232007	526.9	487.588	526.177	176	0	0.727273	1.12121	1.45455	2.0453	1255.2	24.5601	22.0123	26.5397	15.0917	11.9103	20.8849	12.5311	28.0884	8.48196	27.2561	3.94299	16.498	-0.906234	1.47574e+07	25.1946	8.06386	4.0022	211.386	0	0	0	0	0	0	0	0	0	22.6736	112.184	42.0781	10.236
64	60	C[Si](C)(C)C1=CC2=C(S1)C3=C(C=C([Si](C)(C)C)S3)P2C4=CC=CC=C4	CH2Cl2	2.57523	-1.26568	2.57523	0.35929	0.310197	416.7	391.5	416.067	130	0	0.68	1.12	1.52	2.09869	990.631	17.9828	15.8052	20.3326	11.6598	8.8027	18.7773	8.82099	23.8783	4.60577	16.985	3.14458	12.9597	-0.646234	519063	17.7519	5.93195	3.0228	161.156	0	0	0	0	0	0	0	0	0	22.6736	77.1473	26.4381	10.236
65	72	C[Si](C)(C)C1=CC2=C(S1)C3=C(C=C([Si](C)(C)C)S3)P2C(C)(C)C	CH2Cl2	2.60128	-1.22383	2.60128	0.205226	0.411157	396.71	367.478	396.099	126	0	0.73913	1.08696	1.34783	2.40908	810.645	17.3699	15.9184	20.4458	10.2987	8.39202	18.3667	9.65626	25.5388	4.26219	17.1686	3.01205	13.2459	0.133766	89407.4	17.9408	5.31342	3.06174	151.559	0	0	0	0	0	0	0	0	0	30.207	60.0533	21.1336	15.3921
66	79	C[Si](C)(C(C)(C)C)C1=CC2=C(S1)C3=C(C=C([Si](C)(C(C)(C)C)C)S3)P2C4=CC=CC=C4	CH2Cl2	2.63383	-1.54327	2.63383	0.366739	0.245636	500.862	463.566	500.161	166	0	0.645161	1.03226	1.3871	2.05033	1164.02	22.9828	20.8052	25.3326	14.1598	11.3027	20.2773	12.071	27.6283	8.10937	26.8835	3.76058	16.3386	-0.646234	5.98939e+06	23.5099	7.43087	3.67058	199.346	0	0	0	0	0	0	0	0	0	22.6736	105.596	36.5146	10.236
67	73	C[Si](C)(C(C)(C)C)C1=CC2=C(S1)C3=C(C=C([Si](C)(C(C)(C)C)C)S3)P2C4=CC=C(C(C)(C)C)C=C4	CH2Cl2	2.65235	-1.57708	2.65235	0.188048	0.220128	556.97	511.61	556.224	190	0	0.6	0.971429	1.28571	2.0254	1297.24	26.353	24.2278	28.7552	15.765	12.9634	21.938	14.5323	30.0896	9.0865	27.8606	4.29402	16.849	-0.646234	2.68973e+07	27.3902	8.43037	4.50069	224.806	0	0	0	0	0	0	0	0	0	22.6736	120.301	47.4931	10.236
68	69	CCCC[Sn](CCCC)(CCCC)C1=CC2=C(S1)C3=C(C=C([Sn](CCCC)(CCCC)CCCC)S3)P2C4=CC=CC=C4	CH2Cl2	2.86502	-2.48379	2.86502	0.413873	0.0732947	850.436	788.948	852.2	238	0	0.488372	0.813953	1.11628	1.9631	1237.47	30.7107	28.5331	36.7687	21.0238	18.1667	36.1043	13.503	46.0806	10.2261	51.8662	7.50826	52.2699	0.517403	5.07282e+09	36.3551	18.1653	8.51894	282.198	0	0	0	0	0	285.365	0	0	0	0	0	0	0
69	26	OC1=C(OCCCCCCCCCCCC)C(O)=CC(C[P+]2(C3=CC=CC=C3)C(C(C=CC=C4)=C4S5)=C5C6=C2C7=C(C=CC=C7)S6)=C1.[Br-]	CH2Cl2	11.2475	-2.2416	11.2475	0	0.0819052	759.812	715.46	758.165	250	0	0.604167	1.08333	1.625	4.01284e-06	1879.65	32.2188	27.5899	31.7033	23.1134	17.2743	20.8814	12.849	18.2999	9.57873	16.8622	7.36332	16.0004	-2.89	8.52168e+10	34.9541	15.7653	6.66329	303.284	31.9314	23.1761	11.499	5.74951	0	0	0	0	0	22.6736	107.176	60.5152	20.1723
70	26	OC1=C(OCCCCCCCC)C(OCCCCCCCC)=CC(C[P+]2(C3=CC=CC=C3)C(C(C=CC=C4)=C4S5)=C5C6=C2C7=C(C=CC=C7)S6)=C1.[Br-]	CH2Cl2	11.7386	-2.22512	11.7386	0	0.0654363	815.92	763.504	814.228	274	0	0.576923	1.07692	1.65385	4.64141e-06	1972.79	35.0472	30.6722	34.7857	25.1514	19.2506	22.8577	14.03	19.4809	10.3197	17.6031	7.81291	16.45	-2.89	6.1614e+11	38.8227	18.4322	7.9692	329.064	31.5617	23.1761	11.499	5.74951	0	0	0	0	0	22.6736	120.52	66.936	20.1723
71	0	OC1=CC(C[P+]2(C3=CC=CC=C3)C(C(C=CC=C4)=C4S5)=C5C6=C2C7=C(C=CC=C7)S6)=CC(OCCCCCCCCCCCC)=C1OCCCCCCCCCCCC.[Br-]	CH2Cl2	11.9046	-2.2428	11.9046	0	0.0413182	928.136	859.592	926.353	322	0	0.5	0.933333	1.43333	6.03568e-06	2113.31	40.704	36.3291	40.4425	29.1514	23.2506	26.8577	16.8584	22.3094	12.3197	19.6031	9.22713	17.8642	-2.89	2.97658e+13	46.609	24.0883	11.1848	379.983	31.5617	23.1761	11.499	5.74951	0	0	0	0	0	22.6736	171.887	66.936	20.1723
72	10	OC(C(OCCCCCCCC)=C1)=C(OCCCCCCCC)C=C1C[P+]2(C3=CC=CC=C3)C(C(C=CC=C4)=C4S5)=C5C6=C2C7=C(C=CC=C7)S6.[Br-]	CH2Cl2	11.5952	-2.21811	11.5952	0	0.0654363	815.92	763.504	814.228	274	0	0.557692	1	1.5	4.64141e-06	1933.54	35.0472	30.6722	34.7857	25.1514	19.2506	22.8577	14.0285	19.4794	10.3356	17.619	7.78217	16.4192	-2.89	6.26684e+11	38.8227	18.4322	7.9692	329.064	31.5617	23.1761	11.499	5.74951	0	0	0	0	0	22.6736	120.52	66.936	20.1723
73	49	P1(C2=CC=CC=C2)C(C=C(C3=CC=CC=C3)S4)=C4C5=C1C=C(C6=CC=CC=C6)S5	CH2Cl2	2.44737	-0.490149	2.44737	0.490149	0.265305	424.53	407.394	424.051	138	0	0.482759	0.896552	1.34483	1.65792	1330.24	19.2085	15.5787	18.1061	14.3821	9.62407	12.5987	7.05304	11.3083	5.24398	10.5626	3.89474	9.75818	-2.64	1.58468e+07	17.2382	7.00192	2.87658	178.319	0	0	0	0	0	0	0	0	0	22.6736	98.5289	28.5642	19.9903
75	63	P1(C2=CC=CC=C2)C(C(C=CC=C3)=C3S4)=C4C5=C1C6=C(C=CC=C6)S5	CH2Cl2	2.30899	-0.476595	2.30899	0.476595	0.271702	372.454	359.35	372.02	118	0	0.52	1	1.56	1.94841	1295.46	16.3801	13.2693	15.7967	12.4158	8.3027	11.2773	6.22286	10.4089	4.80639	10.2527	3.7626	9.94454	-2.12	2.12437e+06	14.0918	5.18799	1.87671	153.568	0	0	0	0	0	0	0	0	0	22.6736	74.2635	17.4373	30.4083
77	31	C[P+]1(C2=CC=CC=C2)C(C(C=CC=C3)=C3S4)=C4C5=C1C6=C(C=CC=C6)S5.[O-]S(=O)(C(F)(F)F)=O	CH2Cl2	10.662	-6.09028	10.662	1.41922	0.148462	536.558	520.43	535.995	174	0	0.735294	1.11765	1.52941	2.62468e-07	1558.14	24.3028	17.5362	20.8801	16.0318	10.021	15.2983	7.79355	14.6924	5.79527	13.2194	4.35566	12.2715	-2.29	5.30122e+07	23.4518	8.13922	3.57975	202.129	4.55275	23.1761	10.1181	0	0	5.50833	0	8.4178	13.1712	22.6736	42.4646	36.3982	20.1723
78	48	FC1=C(F)C(F)=C(F)C(F)=C1P2C(C=CS3)=C3C4=C2C=CS4	CH2Cl2	14.1571	-2.12127	14.1571	0.643572	0.198707	362.284	358.252	361.941	112	0	0.636364	1.04545	1.5	2.23495	965.723	15.5935	10.4629	12.9904	10.5197	5.9894	9.09035	4.52386	8.43774	3.38716	8.23156	2.45729	7.86219	-1.43	186388	14.1807	4.78115	1.67111	129.032	0	0	23.2689	5.81722	0	0	0	21.9521	0	22.6736	7.53343	22.8929	10.236
80	3	COC(C(OC)=C1)=C(OC)C=C1C[P+]2(C(C=CS3)=C3C4=C2C=CS4)C5=CC=CC=C5.[Br-]	CH2Cl2	5.6429	-1.82086	5.6429	0	0.356537	533.449	511.273	531.993	160	0	0.741935	1.29032	1.77419	2.312e-06	1137.27	20.717	17.4244	21.5378	14.723	9.61677	13.3502	7.10693	12.3549	5.65883	12.3639	4.39858	12.109	-1.85	1.55975e+07	22.3477	8.95005	3.4085	201.275	31.192	23.1761	11.499	5.74951	0	0	0	0	0	22.6736	18.1991	52.7218	0
81	6	C1([P+]2(CC3=CC=CC=C3)C(C=CS4)=C4C5=C2C=CS5)=CC=CC=C1.[Br-]	CH2Cl2	2.38535	-1.58469	2.38535	0	0.426682	443.371	427.243	441.961	124	0	0.64	1.16	1.72	1.568e-06	948.69	15.9849	13.4317	17.5451	11.8938	8.03564	11.769	6.05894	11.3069	4.77714	11.4823	3.75533	11.494	-1.25	1.04065e+06	17.1782	6.81123	2.56888	166.84	16.9815	23.1761	0	0	0	0	0	0	0	22.6736	48.5309	40.589	0
82	12	FC1=C(F)C(F)=C(F)C(F)=C1C[P+]2(C(C=CS3)=C3C4=C2C=CS4)C5=CC=CC=C5.[Br-]	CH2Cl2	14.6476	-2.62917	14.6476	0	0.164615	533.321	522.233	531.914	154	0	0.633333	1.1	1.6	2.178e-06	1182.52	20.3361	14.9348	19.0482	13.9641	8.56987	12.3033	6.62181	11.8698	5.21058	11.8668	3.92439	11.6565	-1.6	7.52172e+06	21.6252	7.82536	2.84308	187.667	16.9815	29.338	23.2689	5.81722	0	0	0	21.9521	0	22.6736	18.1991	35.0256	0
83	4	COC1=CC(C[P+]2(C(C=CC=C3)=C3C4=C2C5=C(C=CC=C5)S4)C6=CC=CC=C6)=CC(OC)=C1OC.[Br-]	CH2Cl2	5.72608	-2.02457	5.72608	0	0.28997	577.48	551.272	576.052	182	0	0.722222	1.36111	2.05556	2.66666e-06	1523.94	23.993	20.3255	23.6225	17.2062	11.5561	14.3466	8.6301	13.0635	6.85215	12.6671	5.41907	12.0272	-2.85	2.14594e+08	24.8272	9.89458	3.64408	226.317	31.192	23.1761	11.499	5.74951	0	0	0	0	0	11.3368	42.4646	54.0944	15.6496
84	18	C1([P+]2(CC3=CC=CC=C3)C(C=CC=C4)=C4C5=C2C6=C(C=CC=C6)S5)=CC=CC=C1.[Br-]	CH2Cl2	2.38943	-1.7884	2.38943	0	0.342701	487.402	467.242	486.021	146	0	0.633333	1.26667	2.06667	1.92666e-06	1327.12	19.2609	16.3328	19.6298	14.377	9.97492	12.7655	7.58211	12.0155	5.97046	11.7854	4.77581	11.4122	-2.25	1.44698e+07	19.698	7.77914	2.82296	191.881	16.9815	23.1761	0	0	0	0	0	0	0	11.3368	72.7964	41.9617	15.6496
85	18	FC1=C(F)C(C[P+]2(C(C=CC=C3)=C3C4=C2C5=C(C=CC=C5)S4)C6=CC=CC=C6)=C(F)C(F)=C1F.[Br-]	CH2Cl2	15.033	-2.83288	15.033	0	0.131416	577.352	562.232	575.974	176	0	0.628571	1.2	1.91429	2.535e-06	1571.81	23.6122	17.8359	21.1328	16.4472	10.5091	13.2997	8.14498	12.5783	6.40389	12.1699	4.94488	11.5747	-2.6	1.03961e+08	24.1102	8.80751	3.32114	212.709	16.9815	29.338	23.2689	5.81722	0	0	0	21.9521	0	11.3368	42.4646	36.3982	15.6496
86	6	COC(C(OC)=C1)=C(OC)C=C1C[P+]2(C(C(C=CC=C3)=C3S4)=C4C5=C2C6=C(C=CC=C6)S5)C7=CC=CC=C7.[Br-]	CH2Cl2	5.78337	-2.1119	5.78337	0	0.250951	633.569	607.361	632.024	196	0	0.615385	1.10256	1.58974	2.76571e-06	1721.26	25.8548	21.7338	25.8472	18.6894	12.4643	16.0714	9.38891	14.8399	7.44945	14.7329	5.93189	14.569	-2.89	1.20416e+09	26.3387	10.2565	3.84056	246.639	31.192	23.1761	11.499	5.74951	0	0	0	0	0	22.6736	42.4646	54.0944	20.1723
87	36	C1([P+]2(CC3=CC=CC=C3)C(C(C=CC=C4)=C4S5)=C5C6=C2C7=C(C=CC=C7)S6)=CC=CC=C1.[Br-]	CH2Cl2	2.38341	-1.87573	2.38341	0	0.286697	543.491	523.331	541.993	160	0	0.515152	0.969697	1.51515	2.06285e-06	1518.98	21.1227	17.7411	21.8545	15.8601	10.8832	14.4903	8.34092	13.7919	6.56776	13.8512	5.28864	13.9539	-2.29	8.15047e+07	21.2572	8.18155	3.03415	212.203	16.9815	23.1761	0	0	0	0	0	0	0	22.6736	72.7964	41.9617	20.1723
88	49	FC1=C(F)C(F)=C(F)C(F)=C1C[P+]2(C(C(C=CC=C3)=C3S4)=C4C5=C2C6=C(C=CC=C6)S5)C7=CC=CC=C7.[Br-]	CH2Cl2	15.2754	-2.92021	15.2754	0	0.107687	633.441	618.321	631.946	190	0	0.526316	0.947368	1.44737	2.64142e-06	1770.48	25.474	19.2442	23.3576	17.9304	11.4174	15.0245	8.90378	14.3547	7.00119	14.2357	5.45771	14.1164	-2.64	5.84013e+08	25.6281	9.23152	3.33413	233.031	16.9815	29.338	23.2689	5.81722	0	0	0	21.9521	0	22.6736	42.4646	36.3982	20.1723
89	99	C[P+]1(C2=CC=C(CCCCCC)S2)C3=C(SC4=C3C=CC=C4)C5=C1C(C=CC=C6)=C6S5.[O-]S(=O)(C(F)(F)F)=O	CH2Cl2	10.662	-6.09028	10.662	1.23527	0.0825589	626.749	600.541	626.045	206	0	0.794872	1.30769	1.79487	3.38683e-07	1668.65	28.0014	21.2479	25.4083	18.4637	12.4899	18.5837	9.50861	17.8438	6.88765	16.3284	5.05903	14.9204	-1.81	5.61385e+08	28.7091	10.8766	5.2008	237.959	4.55275	17.8716	14.7364	0	0	5.50833	0	8.4178	13.1712	34.0104	50.4517	49.2398	25.0494
90	100	C[P+]1(C2=CC=C(CCCCCCCCCCCC)S2)C3=C(SC4=C3C=CC=C4)C5=C1C(C=CC=C6)=C6S5.[O-]S(=O)(C(F)(F)F)=O	CH2Cl2	10.662	-6.09028	10.662	1.24568	0.0560553	710.911	672.607	710.139	242	0	0.688889	1.13333	1.6	4.442e-07	1773.14	32.2441	25.4905	29.6509	21.4637	15.4899	21.5837	11.6299	19.9651	8.38765	17.8284	6.11969	15.9811	-1.81	1.0405e+10	34.5225	14.5292	7.36522	276.149	4.55275	17.8716	14.7364	0	0	5.50833	0	8.4178	13.1712	34.0104	88.9766	49.2398	25.0494
91	38	C[P+]1(C2=CC=C(CCCCCC)S2)C3=C(SC4=C3C=CC=C4)C5=C1C=CC=C5.[O-]S(=O)(C(F)(F)F)=O	CH2Cl2	10.662	-6.09028	10.662	1.23964	0.108153	570.66	544.452	570.073	192	0	0.916667	1.58333	2.27778	3.315e-07	1474.35	26.1396	19.8396	23.1836	16.9805	11.5816	16.859	8.7498	16.0673	6.29541	14.2778	4.53072	12.2732	-1.77	1.0333e+08	27.2698	10.5391	5.13639	217.637	4.55275	17.8716	14.7364	0	0	5.50833	0	8.4178	13.1712	22.6736	50.4517	49.2398	20.5267
92	53	C[P+]1(C2=CC=CC=C2)C3=C(SC=C3)C4=C1C=CS4.[O-]S(=O)(C(F)(F)F)=O	CH2Cl2	10.662	-6.09028	10.662	1.33597	0.331628	436.438	424.342	435.964	138	0	0.923077	1.34615	1.73077	2.10972e-07	983.445	19.1649	13.2267	16.5707	12.0655	7.17346	12.5771	5.51157	12.2074	4.01479	10.8808	2.78322	9.69416	-1.25	675195	19.5099	6.72596	3.22698	156.766	4.55275	23.1761	10.1181	0	0	5.50833	0	8.4178	13.1712	22.6736	18.1991	35.0256	0
93	57	C[P+]1(C2=CC=CC=C2)C3=C(SC=C3)C4=C1C=CS4.[O-]S(=O)(C(F)(F)F)=O	H2O, pH 7	10.662	-6.09028	10.662	1.33597	0.331628	436.438	424.342	435.964	138	0	0.923077	1.34615	1.73077	2.10972e-07	983.445	19.1649	13.2267	16.5707	12.0655	7.17346	12.5771	5.51157	12.2074	4.01479	10.8808	2.78322	9.69416	-1.25	675195	19.5099	6.72596	3.22698	156.766	4.55275	23.1761	10.1181	0	0	5.50833	0	8.4178	13.1712	22.6736	18.1991	35.0256	0
94	56	C[P+]1(C2=CC=CC=C2)C3=C(SC=C3)C4=C1C=CS4.[O-]S(=O)(C(F)(F)F)=O	H2O, pH 0	10.662	-6.09028	10.662	1.33597	0.331628	436.438	424.342	435.964	138	0	0.923077	1.34615	1.73077	2.10972e-07	983.445	19.1649	13.2267	16.5707	12.0655	7.17346	12.5771	5.51157	12.2074	4.01479	10.8808	2.78322	9.69416	-1.25	675195	19.5099	6.72596	3.22698	156.766	4.55275	23.1761	10.1181	0	0	5.50833	0	8.4178	13.1712	22.6736	18.1991	35.0256	0
95	71	C[P+]1(C2=CC=CC=C2)C3=C(SC(Br)=C3)C4=C1C=C(Br)S4.[O-]S(=O)(C(F)(F)F)=O	CH2Cl2	10.662	-6.09028	10.662	1.23595	0.218851	594.23	584.15	591.785	150	0	0.964286	1.35714	1.71429	2.41875e-07	1078.95	20.9054	13.828	20.3439	12.8532	7.39895	14.2623	5.7714	15.4979	4.09071	12.3641	2.82836	11.4272	-0.29	1.30739e+06	22.3964	7.75638	3.99185	184.501	4.55275	23.1761	10.1181	0	0	5.50833	0	8.4178	13.1712	22.6736	18.1991	43.9926	12.1327
96	4	C1(C=CS2)=C2C3=C(P1C4=CC=C(N(C5=CC=CC=C5)C6=CC=CC=C6)C=C4)C=CS3	CH2Cl2	2.32751	-0.435694	2.32751	0.435694	0.264223	439.545	421.401	439.062	144	0	0.5	0.966667	1.46667	1.48182	1339.32	19.9156	16.1032	18.6306	14.899	9.85804	12.959	7.12825	11.1113	5.37181	10.1909	4.05704	9.39473	-2.84	2.64173e+07	17.971	7.4458	2.90023	184.079	4.89991	0	0	0	0	0	0	0	0	22.6736	43.9316	76.7283	27.2982
97	8	CCCCCCC1=CC(P2C3=CC=C(N(C4=CC=CC=C4)C5=CC=CC=C5)C=C3)=C(S1)C6=C2C=C(CCCCCC)S6	CH2Cl2	2.58278	-0.511494	2.58278	0.511494	0.111352	607.869	565.533	607.25	216	0	0.52381	0.97619	1.42857	1.37858	1589.36	28.7272	25.0196	27.547	20.7627	15.8269	18.8015	11.3338	15.7581	8.16339	13.5034	5.97776	11.9411	-2.84	7.32459e+09	29.2416	14.0872	6.39585	260.458	4.89991	0	0	0	0	0	0	0	0	22.6736	96.304	91.6515	37.0525
98	81	C[Si](C)([H])C1=CC(P2C3=CC=CC=C3)=C(S1)C4=C2C=C([Si](C)([H])C)S4	CH2Cl2	2.56427	-0.722297	2.56427	0.314516	0.407747	388.646	367.478	388.036	118	0	0.73913	1.21739	1.65217	2.09313	916.883	16.1375	13.9599	18.7967	11.0586	8.18945	16.9376	6.70663	17.7247	4.30356	15.3273	3.01136	12.2917	-0.646234	311490	15.8568	6.01379	2.61042	149.62	0	0	0	0	0	0	0	0	0	22.6736	64.0533	26.4381	10.236
99	48	FC1=C(F)C(F)=C(F)C(F)=C1P2C3=C(SC=C3)C4=C2C=CS4	CH2Cl2	14.1571	-2.12127	14.1571	0.643572	0.198707	362.284	358.252	361.941	112	0	0.636364	1.04545	1.5	2.23495	965.723	15.5935	10.4629	12.9904	10.5197	5.9894	9.09035	4.52386	8.43774	3.38716	8.23156	2.45729	7.86219	-1.43	186388	14.1807	4.78115	1.67111	129.032	0	0	23.2689	5.81722	0	0	0	21.9521	0	22.6736	7.53343	22.8929	10.236
100	5	C[Si](C)(C)C1=CC(P2C3=C4C(C=CC=C4)=CC=C3)=C(S1)C5=C2C=C([Si](C)(C)C)S5	CH2Cl2	2.59783	-1.31936	2.59783	0.459084	0.234398	466.76	439.544	466.083	148	0	0.655172	1.17241	1.72414	1.92954	1302.19	20.5517	17.9599	22.4873	13.643	10.2134	20.188	9.98371	25.0064	5.5989	18.0354	3.95218	13.9394	-1.16623	4.71677e+06	19.7769	6.66548	3.20708	183.838	0	0	0	0	0	0	0	0	0	22.6736	83.2137	37.9724	15.5406
101	16	C1(C=CS2)=C2C3=C(P1C4=C5C(C6=C7C=C5)=C(C=CC6=CC=C7)C=C4)C=CS3	CH2Cl2	2.39057	-0.454212	2.39057	0.454212	0.242868	396.476	383.372	396.02	126	0	0.555556	1.14815	1.85185	1.7399	1562.79	17.5348	14.2693	16.7967	13.399	9.02056	12.1215	7.04606	10.9945	5.72347	10.5998	4.60119	10.1052	-2.38	7.13347e+06	14.65	5.11252	1.78618	164.229	0	0	0	0	0	0	0	0	0	22.6736	56.0644	61.2766	15.5406
102	1	C[Si](C)(C(C)(C)C)C1=CC(P2C3=C4C(C5=C6C=C4)=C(C=CC5=CC=C6)C=C3)=C(S1)C7=C2C=C([Si](C)(C(C)(C)C)C)S7	CH2Cl2	2.68044	-1.6496	2.68044	0.325322	0.135491	625.004	583.676	624.193	210	0	0.560976	1	1.4878	1.6087	2028.83	29.2753	26.1146	30.642	19.1093	14.8681	23.8427	15.1762	30.6989	10.8415	29.6729	6.07978	18.8011	-1.94623	1.59897e+09	27.861	8.79984	3.87016	255.37	0	0	0	0	0	0	0	0	0	22.6736	123.795	69.5938	15.5406
103	17	C[Si](C(C)(C)C)(C)C1=CC([P+]2(C)C3=C4C(C5=C6C=C4)=C(C=CC5=CC=C6)C=C3)=C(S1)C7=C2C=C([Si](C)(C(C)(C)C)C)S7.[O-]S(=O)(C(F)(F)F)=O	CH2Cl2	10.662	-6.09028	10.662	0.317474	0.0590223	789.108	744.756	788.168	266	0	0.64	1.02	1.42	4.84524e-07	2309.5	37.1979	30.3814	35.7254	22.7253	16.5864	27.8637	16.7468	34.9824	11.8477	32.6914	6.60696	20.9304	-2.11623	3.99258e+10	37.6347	11.6913	5.65206	303.931	4.55275	23.1761	10.1181	0	0	5.50833	0	8.4178	13.1712	22.6736	110.195	64.8877	10.7724
104	58	C=CC1=CC=C(C=C1)P2C3=C(SC(C4=CC=C(N(C)C)C=C4)=C3)C5=C2C=C(C6=CC=C(N(C)C)C=C6)S5	CH2Cl2	3.94037	-0.591323	3.94037	0.591323	0.208899	536.706	507.474	536.151	184	0	0.621622	1.05405	1.43243	1.53193	1611.4	25.6811	21.5255	24.0529	17.9231	12.2891	15.2637	9.6637	13.9189	6.83641	12.155	4.71999	10.5604	-3.3	4.64057e+08	24.0604	9.53652	4.29593	227.338	9.79982	0	0	0	0	0	0	0	0	22.6736	68.7193	58.3931	59.5558
105	3	O=CC1=CC(P2C3=CC=CC=C3)=C(S1)C4=C2C=C(C=O)S4	CH2Cl2	11.0935	-0.638632	11.0935	0.638632	0.450928	328.354	319.282	327.978	102	0	0.809524	1.33333	1.80952	2.16889	916.138	14.397	10.7764	13.3038	10.3132	6.35146	9.32609	4.63293	8.95131	3.3978	8.46901	2.55848	8.06182	-1.74	155232	12.9601	4.91743	1.91116	129.257	0	0	12.5723	0	0	0	9.58907	0	0	22.6736	37.8653	17.4373	10.236
106	37	C1(C=C(/C=C/C2=CC=CC=C2)S3)=C3C4=C(P1C5=CC=CC=C5)C=C(/C=C/C6=CC=CC=C6)S4	CH2Cl2	2.42098	-0.507155	2.42098	0.507155	0.232069	476.606	455.438	476.082	158	0	0.484848	0.909091	1.36364	1.47096	1479.29	22.037	17.8881	20.4155	16.3485	10.9454	13.9201	7.88526	12.2036	5.64473	10.7957	4.0916	9.77089	-3.16	1.05417e+08	20.4472	8.99866	4.14003	202.399	0	0	0	0	0	0	0	0	0	22.6736	110.681	40.7162	19.9903
107	35	COC1=CC=C(C=C1)/C=C/C2=CC(P3C4=CC=CC=C4)=C(S2)C5=C3C=C(/C=C/C6=CC=C(OC)C=C6)S5	CH2Cl2	5.28547	-0.553446	5.28547	0.553446	0.20202	536.658	511.458	536.103	182	0	0.567568	1.02703	1.45946	1.39645	1608.15	25.1917	20.5499	23.0773	18.2122	11.9915	14.9662	8.61021	12.9286	6.27719	11.4281	4.39335	10.0726	-3.56	6.31502e+08	23.8156	10.4328	4.88534	225.356	9.47373	11.499	0	0	0	0	0	0	0	22.6736	74.2828	64.9817	19.9903
108	35	FC(F)(F)C1=CC=C(C=C1)/C=C/C2=CC(P3C4=CC=CC=C4)=C(S2)C5=C3C=C(/C=C/C6=CC=C(C(F)(F)F)C=C6)S5	CH2Cl2	12.8957	-4.36547	12.8957	0.674395	0.16999	612.6	593.448	612.057	206	0	0.512195	0.926829	1.31707	1.35591	1763.1	28.7774	21.0012	23.5286	19.5588	12.4007	15.3753	9.30343	13.6218	6.52161	11.6725	4.52973	10.209	-3.58	2.10173e+09	27.5831	10.6762	5.77741	240.122	0	0	0	0	0	12.3526	0	0	26.3425	22.6736	74.2828	64.9817	19.9903
109	25	C1(C=C(/C=C/C2=CC=C(N(C3=CC=CC=C3)C4=CC=CC=C4)C=C2)S5)=C5C6=C(P1C7=CC=CC=C7)C=C(/C=C/C8=CC=C(N(C9=CC=CC=C9)C%10=CC=CC=C%10)C=C8)S6	CH2Cl2	2.43857	-0.630338	2.43857	0.630338	0.128386	811.028	771.716	810.229	282	0	0.322034	0.627119	0.966102	0.931405	2736.31	39.3837	32.1748	34.7022	29.2474	19.7512	22.7258	14.26	18.5784	10.4057	15.5567	7.635	13.3143	-6.68	9.35719e+13	36.6469	16.659	7.70087	354.147	9.79982	0	0	0	0	0	0	0	0	22.6736	147.079	113.513	54.1147
110	27	O=CC1=CC(P2C3=CC=CC=C3)=C(S1)C4=C2C=C(/C=C/C5=CC=C(N(C6=CC=CC=C6)C7=CC=CC=C7)C=C5)S4	CH2Cl2	11.5659	-0.634485	11.5659	0.634485	0.177984	569.691	545.499	569.104	192	0	0.55	1.05	1.625	1.22393	1911.21	26.8903	21.4756	24.003	19.7803	13.0513	16.026	9.44645	13.7648	6.90176	12.0128	5.09674	10.6881	-4.21	3.95697e+09	24.8042	10.749	4.60832	241.702	4.89991	0	6.28616	0	0	0	4.79454	0	0	22.6736	92.4722	65.4749	32.1753
111	25	FC(F)(F)C1=CC=C(C=C1)/C=C/C2=CC(P3C4=CC=CC=C4)=C(S2)C5=C3C=C(/C=C/C6=CC=C(N(C7=CC=CC=C7)C8=CC=CC=C8)C=C6)S5	CH2Cl2	13.0264	-4.33779	13.0264	0.636011	0.151673	711.814	682.582	711.143	244	0	0.48	0.9	1.36	1.0991	2398.73	34.0806	26.588	29.1154	24.4031	16.0759	19.0506	11.7817	16.1001	8.46367	13.6146	6.08237	11.7617	-5.13	4.46817e+11	32.0966	13.6446	6.58033	297.135	4.89991	0	0	0	0	6.1763	0	0	13.1712	22.6736	110.681	89.2472	37.0525
113	21	C1([P@@]2C(C=C(C(C=CC=C3)=C3[P@]4C5=CC=CC=C5)C4=C6)=C6C7=C2C=CC=C7)=CC=CC=C1	CHCl3	2.5352	-0.529043	2.5352	0.529043	0.249783	442.438	422.278	442.104	150	0	0.3125	0.6875	1.125	1.70563	1619.73	21.0703	17.4414	19.2303	15.899	10.9724	13.6557	8.26272	12.5644	6.49486	11.5711	5.14106	10.4236	-3.3	8.38061e+07	18.2887	7.11019	2.5785	188.416	0	0	0	0	0	0	0	0	0	0	124.261	44.2867	20.4721
114	5	C1([P@@]2C(C=C(C3=CSC=C3[P@]4C5=CC=CC=C5)C4=C6)=C6C7=C2C=CC=C7)=CC=CC=C1	CHCl3	2.54186	-0.511174	2.54186	0.481589	0.246723	448.467	430.323	448.06	146	0	0.419355	0.967742	1.64516	1.69389	1716.95	20.3632	16.695	19.3003	15.399	10.4438	14.0699	7.91627	12.9615	6.23233	12.2069	4.90966	11.3526	-2.82	5.37238e+07	17.8195	6.84196	2.55169	186.057	0	0	0	0	0	0	0	0	11.3368	0	99.996	44.2805	31.2384
115	98	C[P+]1(C2=CC=CC=C2)C(C(C=CC=C3)=C3O4)C4C5=C1C=CC=C5.[O-]S(=O)(C(F)(F)F)=O	CH2Cl2	10.662	-6.09028	10.662	0.168648	0.300491	466.417	448.273	466.062	162	0	0.870968	1.3871	2	2.50196e-07	1214.68	22.4409	16.2826	17.9935	14.5487	9.33959	13.0531	7.39076	12.4673	5.65446	10.6621	4.31739	8.67449	-2.41	9.3869e+06	21.8081	7.62183	3.62582	178.323	9.28961	16.713	16.2221	0	0	5.50833	0	8.4178	13.1712	0	54.5973	24.2655	11.1269
116	56	O=P1(C2=CC=CC=C2)C(C=CS3)=C3C4=C1C=CS4	CH2Cl2	13.5953	-2.58597	13.5953	0.946111	0.490436	288.333	279.261	287.983	88	0	0.777778	1.33333	1.88889	2.11601	725.71	12.1649	9.36811	11.8955	8.81552	5.63775	9.10384	4.21475	8.74554	3.29342	8.71672	2.48662	8.48023	-1.15	37803.4	10.7433	3.67258	1.1937	113.11	4.56505	0	7.14189	0	0	0	0	0	0	22.6736	30.3318	22.8929	15.9136
117	75	O=P1(C2=CC=CC=C2)C(C=C(C#CC3=CC(C4=CC=CC=N4)=NC(C5=NC=CC=C5)=C3)S6)=C6C7=C1C=CS7	CH2Cl2	14.5545	-2.89864	14.5545	0.739383	0.192609	543.613	525.469	543.063	180	0	0.657895	1.34211	2	1.32957	1845.21	25.5285	19.9059	22.4333	18.6977	11.9544	15.3573	8.71106	13.3779	6.37148	11.9109	4.63333	10.7183	-4.14	1.43038e+09	23.0116	9.30863	3.8426	227.669	4.56505	0	7.14189	0	0	0	9.96796	4.98398	0	22.6736	54.3054	53.911	33.8708
118	55	O=P1(C2=CC=CC=C2)C(C=C(C#CC3=CC(C4=CC=CC=N4)=NC(C5=NC=CC=C5)=C3)S6)=C6C7=C1C=C(CCCCCCCC)S7	CH2Cl2	15.1549	-2.97945	15.1549	0.746691	0.0837659	655.829	621.557	655.188	228	0	0.652174	1.28261	1.95652	1.24194	2018.26	31.3485	25.7783	28.3057	22.6295	15.9388	19.2786	11.5209	16.4084	8.26727	14.0671	5.94316	12.3328	-4.14	6.23413e+10	30.5106	13.6911	6.15888	278.589	4.56505	0	7.14189	0	0	0	9.96796	4.98398	0	22.6736	93.3333	61.3726	38.7479
119	79	O=P1(C2=CC=CC=C2)C(C=C(C#CC3=CC(C4=CC=CC=N4)=NC(C5=NC=CC=C5)=C3)S6)=C6C7=C1C=C(C#CC8=CC(C9=CC=CC=N9)=NC(C%10=CC=CC=N%10)=C8)S7	CH2Cl2	15.5137	-3.21131	15.5137	0.708195	0.126645	798.893	771.677	798.143	272	0	0.396552	0.758621	1.10345	1.04692	2841.94	38.8921	30.4437	32.9711	28.5798	18.271	21.6108	13.2074	18.0103	9.44954	15.1051	6.78004	12.9563	-7.13	4.90302e+13	35.2957	15.0804	6.74319	342.229	4.56505	0	7.14189	0	0	0	19.9359	9.96796	0	22.6736	78.279	84.9291	51.8279
120	19	O=P1(C2=CC=CC=C2)C(C=C(I)S3)=C3C4=C1C=CS4	CH2Cl2	13.7442	-2.61772	13.7442	0.946852	0.339685	414.229	406.165	413.88	94	0	1	1.78947	2.57895	2.11141	819.101	13.0352	9.66873	14.3536	9.20936	5.75049	10.2322	4.34466	10.9057	3.33138	9.71582	2.5151	9.6914	-0.42	52766.9	12.3305	4.28575	1.60395	132.372	4.56505	0	7.14189	0	0	0	0	0	0	22.6736	30.3318	40.1037	15.9136
121	70	O=P1(C2=CC=CC=C2)C(C=C(C#CC3=CC(C4=CC=CC=N4)=NC(C5=NC=CC=C5)=C3)S6)=C6C7=C1C=C(Br)S7	CH2Cl2	14.6859	-2.95559	14.6859	0.734614	0.155803	622.509	605.373	620.973	186	0	0.666667	1.28205	1.92308	1.33823	1901.76	26.3988	20.2065	24.3199	19.0915	12.0671	16.1999	8.84097	15.0232	6.40944	12.6525	4.66181	11.6025	-3.66	1.9835e+09	24.3852	9.82195	4.30485	241.537	4.56505	0	7.14189	0	0	0	9.96796	4.98398	0	22.6736	54.3054	64.4609	33.8708
122	56	C[Si](C)(C)C1=CC2=C(S1)C3=C(C=C([Si](C)(C)C)S3)P2(C4=CC=CC=C4)=O	CH2Cl2	14.5845	-2.73449	14.5845	0.985974	0.343588	432.699	407.499	432.062	136	0	0.730769	1.15385	1.53846	2.03951	973.938	18.9054	16.2134	20.7408	12.0259	8.98528	19.3251	9.09485	24.6999	4.90787	17.8914	3.34106	13.7727	-0.716234	761205	18.638	5.88841	2.71281	166.062	4.56505	0	7.14189	0	0	0	0	0	0	22.6736	69.6139	21.1336	15.9136
123	56	C[Si](C)(C)C1=CC2=C(S1)C3=C(C=C([Si](C)(C)C)S3)P2(C4=CC=CC=C4)=S	CH2Cl2	6.57078	-1.90116	6.57078	1.3375	0.325054	448.767	423.567	448.039	136	0	0.730769	1.15385	1.53846	2.03951	971.184	18.9054	16.2134	21.5573	12.0259	8.98528	20.4205	9.09485	26.3431	4.90787	19.704	3.34106	15.3988	-0.296234	761205	19.0391	6.09948	2.8303	171.892	0	0	0	0	0	0	0	0	0	22.6736	81.4208	26.4381	16.6469
124	57	O=P1(C2=CC=CC=C2)C(C=C([Sn](CCCC)(CCCC)CCCC)S3)=C3C4=C1C=C([Sn](CCCC)(CCCC)CCCC)S4	CH2Cl2	15.8846	-2.86702	15.8846	1.07097	0.0602385	866.435	804.947	868.195	244	0	0.522727	0.840909	1.13636	1.94128	1220.25	31.6333	28.9413	37.177	21.3898	18.3492	36.652	13.7768	46.9022	10.5282	52.7725	7.70474	53.0829	0.447403	7.3409e+09	37.2691	17.7301	7.83907	287.103	0	0	0	0	0	290.266	0	0	0	0	0	0	0
125	54	BrC(S1)=CC2=C1C(SC=C3)=C3P2(C4=CC=CC=C4)=O	CH2Cl2	13.7267	-2.64292	13.7267	0.929352	0.461299	367.229	359.165	365.894	94	0	1	1.78947	2.57895	2.11141	819.101	13.0352	9.66873	13.7821	9.20936	5.75049	9.94643	4.34466	10.3908	3.33138	9.45835	2.5151	9.3645	-0.67	52766.9	12.0998	4.16007	1.54575	126.978	4.56505	0	7.14189	0	0	0	0	0	0	22.6736	30.3318	33.4427	15.9136
126	57	BrC(S1)=CC2=C1C(SC(Br)=C3)=C3P2(C4=CC=CC=C4)=O	CH2Cl2	13.8581	-2.69986	13.8581	0.912593	0.378465	446.125	439.069	443.804	100	0	0.85	1.35	1.85	2.11295	816.439	13.9054	9.96934	15.6688	9.60321	5.86324	10.789	4.47457	12.036	3.36934	10.2	2.54358	10.2488	-0.19	73364.8	13.4714	4.65273	1.73809	140.845	4.56505	0	7.14189	0	0	0	0	0	0	22.6736	30.3318	43.9926	15.9136
127	32	O=P1(C2=CC=CC=C2)C(C=C(C3=CC=C(C4=CC(P(C5=C6SC=C5)(C7=CC=CC=C7)=O)=C6S4)C=C3)S8)=C8C9=C1C=CS9	CH2Cl2	14.6886	-2.8738	14.6886	0.898641	0.179148	650.748	630.588	649.982	202	0	0.428571	0.833333	1.2381	1.10466	2092.04	28.0535	21.8909	26.9458	20.5637	13.4444	20.2503	10.387	19.7207	8.17683	19.5229	6.17175	18.6454	-3.08	1.41678e+10	25.421	9.20865	3.36841	258.903	9.1301	0	14.2838	0	0	0	0	0	0	45.3471	84.9291	46.1525	41.5815
128	47	O=P1(C2=CC=CC=C2)C(C=C(C3=CC(C4=CC(P(C5=C6SC=C5)(C7=CC=CC=C7)=O)=C6S4)=CC=C3)S8)=C8C9=C1C=CS9	CH2Cl2	14.7795	-2.89967	14.7795	0.893883	0.179148	650.748	630.588	649.982	202	0	0.428571	0.880952	1.33333	1.15722	2113.04	28.0535	21.8909	26.9458	20.5637	13.4444	20.2503	10.3904	19.7241	8.1545	19.5006	6.19872	18.6541	-3.08	1.40803e+10	25.421	9.20865	3.36841	258.903	9.1301	0	14.2838	0	0	0	0	0	0	45.3471	78.8628	52.2189	41.5815
129	21	O=P1(C2=CC=CC=C2)C(C=C(C3=CC=C(C4=CC=C(C5=CC(P(C6=C7SC=C6)(C8=CC=CC=C8)=O)=C7S5)C=C4)C=C3)S9)=C9C%10=C1C=CS%10	CH2Cl2	14.7145	-2.87114	14.7145	0.902949	0.165604	726.846	702.654	726.013	230	0	0.375	0.75	1.14583	0.951714	2423.85	32.0366	25.2003	30.2552	23.53	15.5158	22.3216	11.9643	21.298	9.39506	20.7412	7.02688	19.5005	-3.86	3.40115e+11	29.0904	10.8209	4.08465	293.96	9.1301	0	14.2838	0	0	0	0	0	0	45.3471	109.195	57.2794	41.5815
130	19	O=P1(C2=CC=CC=C2)C(C=C(C3=CC(C(CCCCCC)(CCCCCC)C4=C5C=CC(C6=CC(P(C7=C8SC=C7)(C9=CC=CC=C9)=O)=C8S6)=C4)=C5C=C3)S%10)=C%10C%11=C1C=CS%11	CH2Cl2	15.2957	-2.95689	15.2957	0.11245	0.0804683	907.181	858.797	906.201	306	0	0.459016	0.901639	1.32787	1.04105	2831.84	41.3481	34.6167	39.6715	29.8953	21.9704	28.7763	17.0338	26.3675	13.5666	24.9127	10.5455	23.0009	-3.86	187415715934727	39.9505	15.7388	6.10773	375.698	9.1301	0	14.2838	0	0	0	0	0	0	45.3471	150.143	93.3807	46.9965
131	80	O=P1(C2=CC=CC=C2)C(C=C(C3=CC=C(C4=CC=C(C5=CC6=C(C(SC=C7)=C7P6(C8=CC=CC=C8)=O)S5)S4)S3)S9)=C9C%10=C1C=CS%10	CH2Cl2	14.7572	-2.87221	14.7572	0.908067	0.164867	738.904	718.744	737.926	222	0	0.369565	0.76087	1.17391	0.998167	2379.18	30.6224	23.7074	30.3953	22.53	14.5109	22.9498	11.1374	22.6387	8.66344	22.6692	6.5368	21.2643	-2.9	1.1484e+11	28.1427	10.2983	3.84526	289.241	9.1301	0	14.2838	0	0	0	0	0	0	68.0207	60.6637	59.2911	61.0901
132	20	O=P1(C2=CC=CC=C2)C(C=C(C3=CC(C(C=CC=C4)=C4N5CCCCCCCCCCCC)=C5C=C3)S6)=C6C7=C1C=CS7	CHCl3	14.8027	-2.85056	14.8027	0.933561	0.0927309	621.852	581.532	621.229	220	0	0.651163	1.34884	2.13953	1.13999	1910.73	29.2272	25.0576	27.585	21.1969	16.0974	19.5004	11.9875	16.6544	9.1536	14.8267	6.8917	13.1194	-2.91	1.5043e+10	28.8373	12.6	5.26215	263.329	9.13215	0	7.14189	0	0	0	0	0	0	22.6736	119.308	47.6962	49.1414
133	15	O=P1(C2=CC=CC=C2)C(C=C(C3=CC(C(C=CC=C4)=C4N5CCCCCCCCCCCC)=C5C=C3)S6)=C6C7=C1C=C(C8=CC9=C(N(CCCCCCCCCCCC)C%10=C9C=CC=C%10)C=C8)S7	CHCl3	16.0101	-3.11514	16.0101	0.921012	0.0414177	955.371	883.803	954.475	352	0	0.382353	0.75	1.17647	0.911877	2973.37	46.2895	40.7471	43.2745	33.5782	26.5571	29.8969	19.7602	24.5632	15.0138	20.9366	11.2968	17.7585	-4.67	5335331142664959	47.0291	21.9579	9.49479	413.548	13.6992	0	7.14189	0	0	0	0	0	0	22.6736	208.285	72.4995	82.3691
134	21	O=P1(C2=CC=CC=C2)C(C=C(C3=CC(C(C=C(C4=CC(P(C5=C6SC=C5)(C7=CC=CC=C7)=O)=C6S4)C=C8)=C8N9CCCCCCCCCCCC)=C9C=C3)S%10)=C%10C%11=C1C=CS%11	CHCl3	15.184	-2.95473	15.184	0.908106	0.0759322	908.169	860.793	907.196	306	0	0.459016	0.901639	1.36066	0.973748	2965.4	41.1326	34.271	39.3259	29.9787	21.8196	28.6255	16.6071	25.9408	12.8921	24.2382	9.78183	22.2372	-4.06	2.07852e+14	39.7641	16.2484	6.52469	374.065	13.6972	0	14.2838	0	0	0	0	0	0	45.3471	137.508	76.8388	69.9321
135	39	O=P1(C2=CC=CC=C2)C(C=C(C3=CC=C(N4CCCCC4)S3)S5)=C5C6=C1C=C(C7=CC=C(N8CCCCC8)S7)S6	CH2Cl2	15.2578	-2.93143	15.2578	0.948214	0.18042	618.855	587.607	618.106	204	0	0.525	1	1.475	1.20075	1611.52	26.6832	22.3048	26.4652	19.6808	14.3353	19.308	10.966	17.8934	8.43427	16.9426	6.33342	15.0802	-2.15	4.98689e+09	25.5515	10.2876	4.19733	251.662	14.3649	0	7.14189	0	0	0	0	0	0	45.3471	30.3318	74.9231	61.6012
136	57	O=P1(C2=CC=CC=C2)C(C=C(C3=CC=C([N+]4(C)CCCCC4)S3)S5)=C5C6=C1C=C(C7=CC=C([N+]8(C)CCCCC8)S7)S6.[O-]S(=O)(C(F)(F)F)=O.[O-]S(=O)(C(F)(F)F)=O	CH2Cl2	15.3701	-6.09028	15.3701	0.953893	0.0553918	947.063	909.767	946.057	316	0	0.551724	0.896552	1.22414	3.00825e-07	2379.63	42.5285	30.8386	36.632	26.8727	17.7718	25.5611	14.4779	24.1476	10.3364	20.3438	7.20624	16.1355	-2.43	2.68925e+12	45.1059	16.45	9.09705	347.804	13.6705	0	37.3803	0	0	11.0167	8.96606	16.8356	26.3425	22.6736	53.0054	62.7904	37.8006
137	63	O=P1(C2=CC=CS2)C(C=C(CCCCCC)S3)=C3C4=C1C=C(CCCCCC)S4	CH2Cl2	14.5238	-2.66323	14.5238	1.05849	0.164535	462.686	431.438	462.127	156	0	0.793103	1.34483	1.7931	1.64456	919.862	20.2694	17.538	20.8819	14.1792	11.0911	15.3105	8.03603	14.2238	5.78171	13.2287	4.16958	12.2152	-0.67	6.8617e+06	21.5578	9.64153	4.23724	187.13	4.56505	0	7.14189	0	0	0	0	0	0	34.0104	58.4388	49.2625	20.3634
138	3	O=P1(C2=CC=C(C3=CC=C(C4=CC=CS4)S3)S2)C(C=C(CCCCCC)S5)=C5C6=C1C=C(CCCCCC)S6	CH2Cl2	15.3044	-2.84529	15.3044	1.05022	0.0920564	626.94	591.66	626.103	204	0	0.615385	1.17949	1.74359	1.338	1517.64	26.8214	22.6639	27.6408	19.1119	14.2289	20.0814	10.3638	18.7191	7.48024	17.4486	5.37136	15.6615	-1.27	1.42163e+09	27.8781	12.3054	5.50244	252.525	4.56505	0	7.14189	0	0	0	0	0	0	56.6839	58.4388	73.5279	39.872
139	7	O=P1(C2=CC(C3=CC=C([Si](C)(C)C)S3)=C(C4=CC=C([Si](C)(C)C)S4)S2)C(C=C(CCCCCC)S5)=C5C6=C1C=C(CCCCCC)S6	CH2Cl2	16.0404	-2.98281	16.0404	1.08248	0.057732	771.306	719.898	770.182	252	0	0.553191	1.04255	1.51064	1.4847	1756.12	33.5619	29.5092	36.4861	22.3391	17.5694	30.3586	15.24	34.5018	9.17426	26.413	6.36852	20.9027	-0.836234	2.85083e+10	35.9713	14.4182	7.32711	305.476	4.56505	0	7.14189	0	0	0	0	0	0	56.6839	103.787	65.016	35.6811
140	56	IC(S1)=CC2=C1C(SC(I)=C3)=C3P2(C4=CC=CC=C4)=O	CH2Cl2	13.8931	-2.64946	13.8931	0.947593	0.254377	540.125	533.069	539.777	100	0	0.85	1.35	1.85	2.11295	816.439	13.9054	9.96934	16.8118	9.60321	5.86324	11.3605	4.47457	13.0659	3.36934	10.7149	2.54358	10.9026	0.31	73364.8	13.9377	4.91028	1.86004	151.634	4.56505	0	7.14189	0	0	0	0	0	0	22.6736	30.3318	57.3145	15.9136
141	36	O=P1(C2=CC=CC=C2)C(C=C(C3=CC=CC=C3)S4)=C4C5=C1C=C(C6=CC=CC=C6)S5	CH2Cl2	14.7624	-2.88074	14.7624	0.916503	0.277834	440.529	423.393	440.046	144	0	0.533333	0.933333	1.36667	1.61365	1311.98	20.1312	15.9869	18.5143	14.7482	9.80664	13.1464	7.3269	12.1299	5.54609	11.4689	4.09121	10.5712	-2.71	2.30084e+07	18.0904	6.92103	2.63226	183.224	4.56505	0	7.14189	0	0	0	0	0	0	22.6736	90.9955	23.2596	25.6679
142	63	O=P1(C2=CC=CC=C2)C(C=C(C3=CC=C(C4=CC=CC=C4)C=C3)S5)=C5C6=C1C=C(C7=CC=C(C8=CC=CC=C8)C=C7)S6	CH2Cl2	15.2406	-2.99544	15.2406	0.90051	0.181824	592.725	567.525	592.108	200	0	0.380952	0.714286	1.11905	1.21502	1941.85	28.0974	22.6057	25.1331	20.6808	13.9494	17.2892	10.4816	15.2846	7.98256	13.9054	5.80147	12.2815	-4.27	1.3453e+10	25.4408	10.2217	4.16432	253.338	4.56505	0	7.14189	0	0	0	0	0	0	22.6736	139.526	45.5134	25.6679
143	38	O=P1(C2=CC=CC=C2)C(C=C(C3=CC(C=CC=C4)=C4C=C3)S5)=C5C6=C1C=C(C7=CC8=C(C=CC=C8)C=C7)S6	CH2Cl2	15.1871	-2.97692	15.1871	0.908077	0.204358	540.649	519.481	540.077	180	0	0.447368	0.894737	1.39474	1.33125	1938.23	25.269	20.2963	22.8237	18.6808	12.616	15.9558	9.71871	14.5217	7.49744	13.4202	5.57155	12.0333	-3.75	1.75049e+09	22.2534	8.37731	3.26261	228.588	4.56505	0	7.14189	0	0	0	0	0	0	22.6736	103.128	56.9373	25.6679
144	38	O=P1(C2=CC=CC=C2)C(C=C(C3=C(C=CC=C4)C4=CC5=CC=CC=C53)S6)=C6C7=C1C=C(C8=C9C(C=CC=C9)=CC%10=CC=CC=C8%10)S7	CH2Cl2	15.8167	-3.12229	15.8167	0.897459	0.13872	640.769	615.569	640.108	216	0	0.391304	0.73913	1.13043	1.2811	2458.39	30.4068	24.6057	27.1331	22.6808	15.4494	18.7892	11.9825	16.7855	9.46479	15.3244	7.40658	14.0227	-4.79	1.38561e+11	26.4296	9.85298	3.65151	273.951	4.56505	0	7.14189	0	0	0	0	0	0	22.6736	127.394	67.3553	36.7948
145	60	O=P1(C2=CC=CC=C2)C(C=C(C3=NC(C)=CC=C3)S4)=C4C5=C1C=C(C6=NC(C)=CC=C6)S5	CH2Cl2	14.8554	-2.96002	14.8554	0.877873	0.2906	470.559	451.407	470.068	156	0	0.65625	1.15625	1.625	1.59965	1440.99	21.8717	17.5719	20.0994	15.5359	10.3677	13.7075	7.92327	12.7262	5.71103	11.5807	4.21486	10.6235	-2.85	4.47224e+07	19.8068	7.34533	2.96354	194.393	4.56505	0	7.14189	0	0	0	9.96796	0	0	22.6736	42.4646	50.2457	27.3015
146	43	O=P1(C2=CC=CC=C2)C(C=C(C3=CC=CS3)S4)=C4C5=C1C=C(C6=CC=CS6)S5	CH2Cl2	14.6457	-2.83416	14.6457	0.931536	0.267371	452.587	439.483	451.959	136	0	0.607143	1.14286	1.60714	1.63587	1242.38	18.717	14.494	18.6544	13.7482	8.77561	13.8747	6.54945	13.2478	4.95753	12.9135	3.68223	11.8022	-1.75	8.45875e+06	17.1377	6.37808	2.37774	178.505	4.56505	0	7.14189	0	0	0	0	0	0	45.3471	42.4646	35.0256	35.4222
147	37	O=P1(C2=CC=CC=C2)C(C=C(C3=C4C(OCCO4)=CS3)S5)=C5C6=C1C=C(C7=C(OCCO8)C8=CS7)S6	CH2Cl2	15.1113	-3.03506	15.1113	0.541354	0.230501	568.659	551.523	567.97	180	0	0.638889	1.13889	1.66667	1.3309	1589.74	23.8548	18.646	22.8064	17.7145	11.4135	16.5126	8.5051	15.0674	6.47932	14.5433	4.89154	13.4563	-2.55	6.80985e+08	21.5272	7.97247	2.9484	222.407	23.5125	26.4275	30.1399	0	0	0	0	0	0	45.3471	30.3318	12.1327	36.428
148	68	O=P1(C2=CC=CC=C2)C(C=C(C3=CC=C(F)C=C3)S4)=C4C5=C1C=C(C6=CC=C(F)C=C6)S5	CH2Cl2	14.7506	-3.04797	14.7506	0.28029	0.250453	476.509	461.389	476.027	156	0	0.59375	1.03125	1.46875	1.57822	1406.49	21.8717	16.5881	19.1156	15.5359	10.006	13.3458	7.60864	12.4116	5.68695	11.6098	4.11468	10.5947	-2.85	4.59737e+07	19.8068	7.34533	2.96354	191.555	4.56505	11.6344	7.14189	0	0	0	0	8.78083	0	22.6736	54.5973	47.5251	25.6679
149	48	O=P1(C2=CC=CC=C2)C(C=C(C3=CC=C(N(C4=CC=CC=C4)C5=CC=CC=C5)C=C3)S6)=C6C7=C1C=C(C8=CC=C(N(C9=CC=CC=C9)C%10=CC=CC=C%10)C=C8)S7	CH2Cl2	15.6634	-3.10786	15.6634	0.876967	0.136491	774.951	739.671	774.193	268	0	0.339286	0.625	0.946429	1.02072	2550.06	37.4779	30.2736	32.8011	27.6471	18.6124	21.9522	13.7016	18.5046	10.3071	16.2299	7.6386	14.1186	-6.23	2.04907e+13	34.2738	14.4468	6.01807	334.972	14.3649	0	7.14189	0	0	0	0	0	0	22.6736	127.394	96.056	59.7922
150	68	O=P1(C2=CC=CC=C2)C(C(C=CC=C3)=C3S4)=C4C5=C1C6=C(C=CC=C6)S5	CH2Cl2	14.8232	-2.87701	14.8232	0.937135	0.328562	388.453	375.349	388.015	124	0	0.576923	1.03846	1.57692	1.8561	1277.22	17.3028	13.6775	16.2049	12.7818	8.48528	11.8251	6.49673	11.2305	5.09437	11.1167	4.00472	10.8945	-2.19	3.02151e+06	14.9253	5.1703	1.73368	158.473	4.56505	0	7.14189	0	0	0	0	0	0	22.6736	66.73	12.1327	36.0859
151	72	S=P1(C2=CC=CC=C2)C(C(C=CC=C3)=C3S4)=C4C5=C1C6=C(C=CC=C6)S5	CH2Cl2	6.62979	-2.04367	6.62979	1.30751	0.309754	404.521	391.417	403.992	124	0	0.576923	1.03846	1.57692	1.8561	1274.47	17.3028	13.6775	17.0214	12.7818	8.48528	12.9205	6.49673	12.8737	5.09437	12.8446	4.00472	12.7944	-1.77	3.02151e+06	15.3036	5.37131	1.81836	164.304	0	0	0	0	0	0	0	0	0	22.6736	78.5369	17.4373	36.8192
152	56	O=P1(C2=C(F)C(F)=C(F)C(F)=C2F)C(C=CS3)=C3C4=C1C=CS4	CH2Cl2	14.2138	-4.1316	14.2138	0.118109	0.210773	378.283	374.251	377.936	118	0	0.695652	1.08696	1.52174	2.17322	949.092	16.5161	10.8712	13.3986	10.8858	6.17198	9.63807	4.79772	9.25932	3.67514	9.09551	2.68121	8.75754	-1.5	265710	15.0527	4.7524	1.68647	133.938	4.56505	0	30.4108	5.81722	0	0	0	21.9521	0	22.6736	0	22.8929	10.6091
153	67	O=P1(C2=C(F)C(F)=C(F)C(F)=C2F)C(C=C(Br)S3)=C3C4=C1C=C(Br)S4	CH2Cl2	14.3915	-4.24549	14.3915	0.0706789	0.133189	536.075	534.059	533.757	130	0	0.72	1.08	1.48	2.18124	1043.86	18.2566	11.4724	17.1718	11.6735	6.39747	11.3232	5.05754	12.5498	3.75106	10.5788	2.73817	10.5261	-0.54	516056	17.853	5.72649	2.23933	161.673	4.56505	0	30.4108	5.81722	0	0	0	21.9521	0	22.6736	0	43.9926	10.6091
154	81	O=P1(C2=CC=CS2)C3=C(SC=C3)C4=C1C=CS4	CH2Cl2	13.4668	-2.51968	13.4668	1.00861	0.491149	294.362	287.306	293.94	84	0	0.823529	1.47059	2	2.15008	691.248	11.4578	8.62166	11.9656	8.31552	5.12223	9.46798	3.83049	9.57694	2.99013	9.91622	2.25702	9.69329	-0.67	23085.3	10.2709	3.42208	1.16619	110.75	4.56505	0	7.14189	0	0	0	0	0	0	34.0104	6.06637	34.3393	10.6091
155	53	O=P1(C2=CC=C(CCCCCC)S2)C3=C(SC=C3)C4=C1C=CS4	CH2Cl2	13.9953	-2.59145	13.9953	1.06925	0.314585	378.524	359.372	378.034	120	0	0.913043	1.6087	2.26087	1.66275	826.105	15.8636	13.0798	16.4238	11.2474	8.10666	12.3892	5.92981	11.8969	4.40817	11.5687	3.20416	11.052	-0.67	401388	15.8343	6.3263	2.51174	148.94	4.56505	0	7.14189	0	0	0	0	0	0	34.0104	26.1862	47.8672	15.4862
156	52	O=P1(C2=CC=C(CCCCCCCCCCCC)S2)C3=C(SC=C3)C4=C1C=CS4	CH2Cl2	14.1615	-2.61242	14.1615	1.07998	0.154137	462.686	431.438	462.127	156	0	0.724138	1.27586	1.86207	1.2669	920.104	20.1062	17.3225	20.6664	14.2474	11.1067	15.3892	8.05113	14.0182	5.90817	13.0687	4.26482	12.1127	-0.67	7.55772e+06	21.5578	10.0917	4.51352	187.13	4.56505	0	7.14189	0	0	0	0	0	0	34.0104	64.7111	47.8672	15.4862
157	95	O=P1(C2=CC=C(CCCCCC)S2)C3=C(SC4=C3C=CC=C4)C5=C1C(C=CC=C6)=C6S5	CH2Cl2	15.2233	-2.88249	15.2233	1.06028	0.17549	478.644	455.46	478.065	156	0	0.709677	1.32258	1.93548	1.56074	1384.66	21.0014	17.3892	20.7332	15.2137	10.9542	15.1105	8.21178	14.3818	6.20912	13.9687	4.72518	13.4327	-1.71	3.21465e+07	19.9366	7.70553	2.95897	194.303	4.56505	0	7.14189	0	0	0	0	0	0	34.0104	62.5844	37.1071	35.6585
158	84	O=P1(C2=CC=C(CCCCCCCCCCCC)S2)C3=C(SC4=C3C=CC=C4)C5=C1C(C=CC=C6)=C6S5	CH2Cl2	15.3895	-2.90345	15.3895	1.071	0.107093	562.806	527.526	562.159	192	0	0.594595	1.10811	1.67568	1.21391	1485.51	25.2441	21.6319	24.9758	18.2137	13.9542	18.1105	10.3331	16.5032	7.70912	15.4687	5.78584	14.4934	-1.71	5.98688e+08	25.5618	11.1843	4.69218	232.493	4.56505	0	7.14189	0	0	0	0	0	0	34.0104	101.109	37.1071	35.6585
159	19	O=P1(C2=CC=C(CCCCCC)S2)C3=C(SC4=C3C=CC=C4)C5=C1C=CC=C5	CH2Cl2	14.7415	-2.79516	14.7415	1.02906	0.219621	422.555	399.371	422.093	142	0	0.857143	1.67857	2.57143	1.63295	1200.27	19.1396	15.981	18.5084	13.7305	10.0459	13.3857	7.45298	12.6054	5.60665	11.8874	4.21285	10.9954	-1.67	5.89985e+06	18.3644	7.29706	2.75505	173.981	4.56505	0	7.14189	0	0	0	0	0	0	22.6736	68.6508	31.0407	36.013
160	18	O=P1(C2=CC=C(CCCCCCCCCCCC)S2)C3=C(SC4=C3C=CC=C4)C5=C1C=CC=C5	CH2Cl2	14.9077	-2.81613	14.9077	1.03643	0.121813	506.717	471.437	506.187	178	0	0.705882	1.38235	2.17647	1.26012	1298.14	23.3823	20.2236	22.7511	16.7305	13.0459	16.3857	9.5743	14.7268	7.10665	13.3874	5.27351	12.0561	-1.67	1.10368e+08	24.0434	10.9386	4.59791	212.171	4.56505	0	7.14189	0	0	0	0	0	0	22.6736	107.176	31.0407	36.013
161	16	O=P1(C2=CC=C(N(C3=CC=CC=C3)C4=CC=CC=C4)C=C2)C5=C(SC=C5)C6=C1C=CS6	CH2Cl2	14.4028	-2.79849	14.4028	0.897336	0.269586	455.544	437.4	455.057	150	0	0.548387	1	1.48387	1.46615	1321.11	20.8383	16.5115	19.0389	15.265	10.0406	13.5067	7.40211	11.9329	5.67392	11.0972	4.26167	10.2322	-2.91	3.82335e+07	18.8268	7.34945	2.86955	188.984	9.46496	0	7.14189	0	0	0	0	0	0	22.6736	36.3982	71.4238	32.9758
162	18	O=P1(C2=CC=C(N(C3=CC=CC=C3)C4=CC=CC=C4)C=C2)C5=C(SC(CCCCCC)=C5)C6=C1C=C(CCCCCC)S6	CH2Cl2	15.4598	-2.94204	15.4598	0.947212	0.0888598	623.868	581.532	623.245	222	0	0.55814	1	1.44186	1.36896	1570.71	29.6498	25.4278	27.9553	21.1287	16.0095	19.3492	11.6077	16.5797	8.4655	14.4097	6.17423	12.7541	-2.91	1.05669e+10	30.1305	13.8072	6.20545	265.363	9.46496	0	7.14189	0	0	0	0	0	0	22.6736	88.7706	86.347	42.7301
163	61	O=P1(C2=CN(C3=CC=CC=C3)N=N2)C4=C(SC=C4)C5=C1C=CS5	CH2Cl2	13.9241	-2.88002	13.9241	0.553845	0.457492	355.384	345.304	355	112	0	0.913043	1.56522	2.21739	1.71763	1019.65	15.4409	11.7871	14.3145	11.2818	7.03184	10.4979	5.23606	9.70865	3.99827	9.24639	2.92354	8.70041	-2.01	580861	13.4309	4.74194	1.73923	139.963	4.56505	0	12.5769	0	0	0	0	4.6818	0	27.7723	23.4125	35.0256	10.6091
164	63	O=P1(C2=CN(C3=CC=C(OC)C=C3)N=N2)C4=C(SC=C4)C5=C1C=CS5	CH2Cl2	14.0045	-2.92002	14.0045	0.527887	0.448188	385.41	373.314	385.011	124	0	1	1.64	2.24	1.63342	1082.7	17.0183	13.118	15.6454	12.2137	7.55489	11.021	5.59854	10.0711	4.3145	9.56262	3.07777	8.85463	-2.21	1.42805e+06	15.0769	5.39289	2.03298	151.441	9.30191	5.74951	12.5769	0	0	0	0	4.6818	0	27.7723	5.21339	47.1583	10.6091
165	62	O=P1(C2=CN(C3=C(F)C(F)=C(F)C(F)=C3F)N=N2)C4=C(SC=C4)C5=C1C=CS5	CH2Cl2	14.0738	-3.44999	14.0738	0.10348	0.180254	445.334	440.294	444.953	142	0	0.821429	1.32143	1.85714	1.72517	1254.53	19.7922	13.2902	15.8176	13.3521	7.56606	11.0322	5.81903	10.2916	4.39327	9.64139	3.12037	8.89723	-2.36	4.05746e+06	17.7192	5.82034	2.06295	160.79	4.56505	5.68739	35.8458	5.81722	0	0	0	26.6339	0	27.7723	5.21339	22.8929	10.6091
166	58	O=P1(C2=CC=CC=C2)C3=C(SC([Si](C)([H])C)=C3)C4=C1C=C([Si](C)([H])C)S4	CH2Cl2	14.3758	-2.6748	14.3758	0.884395	0.379061	404.645	383.477	404.031	124	0	0.791667	1.25	1.66667	2.02958	900.567	17.0601	14.3681	19.2049	11.4246	8.37203	17.4853	6.98049	18.5463	4.60566	16.2337	3.20783	13.1048	-0.716234	456096	16.7361	5.9228	2.3316	154.525	4.56505	0	7.14189	0	0	0	0	0	0	22.6736	56.5199	21.1336	15.9136
167	62	S=P1(C2=CC=CC=C2)C3=C(SC([Si](C)([H])C)=C3)C4=C1C=C([Si](C)([H])C)S4	CH2Cl2	6.49812	-1.84147	6.49812	0.791803	0.362725	420.713	399.545	420.008	124	0	0.791667	1.25	1.66667	2.02958	897.812	17.0601	14.3681	20.0214	11.4246	8.37203	18.5808	6.98049	20.1894	4.60566	18.0463	3.20783	14.7308	-0.296234	456096	17.1344	6.14918	2.44349	160.355	0	0	0	0	0	0	0	0	0	22.6736	68.3267	26.4381	16.6469
168	55	O=P1(C2=CC=CC=C2)C3=C(SC([Si](C)(/C(C4=CC=CC=C4)=C([H])/C5=CC=CC=C5)C)=C3)C6=C1C=C([Si](C)(/C(C7=CC=CC=C7)=C([H])/C8=CC=CC=C8)C)S6	CH2Cl2	16.017	-3.11081	16.017	0.924876	0.0813511	761.113	719.785	760.187	256	0	0.480769	0.807692	1.17308	1.30441	2310.19	35.9259	29.9151	34.4425	25.1689	17.7827	27.1225	14.5143	28.6967	10.3989	25.8366	7.3998	21.3012	-4.35623	9.99914e+11	34.7146	13.8896	6.14785	317.641	4.56505	16.1477	7.14189	0	0	0	0	0	0	22.6736	189.999	53.7801	15.9136
169	6	O=P1(C2=CC=CC=C2)C3=C(SC=C3)C4=C1C=C(C#CC5=CC=C(C6=NC=CC=C6)N=C5)S4	CH2Cl2	14.3298	-2.83621	14.3298	0.819699	0.257423	466.527	451.407	466.036	152	0	0.78125	1.625	2.40625	1.36237	1542.44	21.5454	16.7266	19.2541	15.7313	10.0132	13.4161	7.30189	11.9688	5.38229	10.9217	3.8732	9.95813	-3.29	6.00196e+07	19.3994	7.68771	3.08015	193.393	4.56505	0	7.14189	0	0	0	9.96796	0	0	22.6736	48.2391	41.7783	33.8708
170	20	O=P1(C2=CC=CC=C2)C3=C(SC=C3)C4=C1C=C(C#CC5=CC=C(C6=NC=C(C#CC7=CC(P(C8=C9SC=C8)(C%10=CC=CC=C%10)=O)=C9S7)C=C6)N=C5)S4	CH2Cl2	14.5578	-2.90217	14.5578	0.742854	0.133671	776.866	754.69	776.004	246	0	0.461538	0.903846	1.30769	0.867941	2715.18	34.865	26.9401	31.9949	25.4963	16.2354	23.0412	12.1738	21.5076	9.17236	20.2512	6.71785	18.8877	-4.88	2.26429e+12	31.8235	12.3706	4.95625	315.858	9.1301	0	14.2838	0	0	0	9.96796	0	0	45.3471	84.3454	59.2911	55.3478
171	8	O=P1(C2=CC=CC=C2)C3=C(SC=C3)C4=C1C=C(C#CC5=CC=C(C6=NC=C([Si](C)(C)C)C=C6)N=C5)S4	CH2Cl2	14.4079	-2.84802	14.4079	0.83963	0.161761	538.71	515.526	538.076	176	0	0.805556	1.55556	2.22222	1.28955	1686.76	24.9156	20.1493	23.6767	17.3365	11.6738	18.5768	9.76903	19.5132	6.3469	13.9141	4.34796	11.4681	-3.07312	2.67855e+08	23.3329	8.79431	3.93239	219.868	4.56505	0	7.14189	0	0	0	9.96796	0	0	22.6736	67.8801	40.8986	33.8708
172	12	O=P1(C2=CC=CC=C2)C3=C(SC(CCCCCCCC)=C3)C4=C1C=C(C#CC5=CC=C(C6=NC=C(C#CC7=CC(P(C8=C9SC(CCCCCCCC)=C8)(C%10=CC=CC=C%10)=O)=C9S7)C=C6)N=C5)S4	CH2Cl2	15.2177	-2.99094	15.2177	0.754545	0.0518033	1001.3	946.866	1000.25	342	0	0.426471	0.808824	1.20588	0.826907	3062.58	46.505	38.6848	43.7397	33.36	24.2042	30.8838	17.7936	27.5686	12.9639	24.5637	9.33752	22.1167	-4.88	4338056985401818	46.8294	21.0004	9.42231	417.697	9.1301	0	14.2838	0	0	0	9.96796	0	0	45.3471	162.401	74.2142	65.1021
173	67	O=P1(C2=C(F)C(F)=C(F)C(F)=C2F)C3=C(SC(Br)=C3)C4=C1C=C(Br)S4	CH2Cl2	14.3915	-4.24549	14.3915	0.0706789	0.133189	536.075	534.059	533.757	130	0	0.72	1.08	1.48	2.18124	1043.86	18.2566	11.4724	17.1718	11.6735	6.39747	11.3232	5.05754	12.5498	3.75106	10.5788	2.73817	10.5261	-0.54	516056	17.853	5.72649	2.23933	161.673	4.56505	0	30.4108	5.81722	0	0	0	21.9521	0	22.6736	0	43.9926	10.6091
174	63	O=P1(C2=C(F)C(F)=C(F)C(F)=C2F)C3=C(SC(C4=CC=C(F)C=C4)=C3)C5=C1C=C(C6=CC=C(F)C=C6)S5	CH2Cl2	15.0663	-4.5936	15.0663	0.0630192	0.0927564	566.459	556.379	565.98	186	0	0.513514	0.864865	1.24324	1.65751	1649.7	26.2229	18.0912	20.6186	17.6061	10.5402	13.88	8.19161	12.9254	6.06868	11.9886	4.30927	10.872	-3.2	3.17831e+08	24.1547	8.41025	3.46225	212.383	4.56505	11.6344	30.4108	5.81722	0	0	0	30.7329	0	22.6736	24.2655	47.5251	20.3634
175	68	O=P1(C2=C(F)C(F)=C(F)C(F)=C2F)C3=C(SC(C4=CC=C(F)C(F)=C4)=C3)C5=C1C=C(C6=CC=C(F)C(F)=C6)S5	CH2Cl2	15.073	-4.80482	15.073	0.107589	0.0868527	602.439	594.375	601.961	198	0	0.487179	0.871795	1.25641	1.66051	1781.36	27.9634	18.6924	21.2199	18.4275	10.7515	14.0913	8.4356	13.1694	6.21944	12.1393	4.37976	10.9242	-3.34	6.7933e+08	25.9122	8.83743	3.64877	220.714	4.56505	0	53.6797	5.81722	0	0	0	39.5137	0	22.6736	12.1327	47.5251	20.3634
176	69	O=P1(C2=C(F)C(F)=C(F)C(F)=C2F)C3=C(SC(C4=CC(F)=CC(F)=C4)=C3)C5=C1C=C(C6=CC(F)=CC(F)=C6)S5	CH2Cl2	15.0742	-4.84882	15.0742	0.0264887	0.0868527	602.439	594.375	601.961	198	0	0.461538	0.794872	1.15385	1.67732	1740.86	27.9634	18.6924	21.2199	18.3938	10.7395	14.0793	8.49407	13.2278	6.10534	12.0252	4.47315	10.9994	-3.34	5.94463e+08	25.9122	8.83743	3.79821	220.714	4.56505	23.2689	30.4108	5.81722	0	0	0	39.5137	0	22.6736	0	47.5251	32.4961
177	27	C[Si](C)(C)C1=CC(P2(C3=C4C(C=CC=C4)=CC=C3)=O)=C(S1)C5=C2C=C([Si](C)(C)C)S5	CH2Cl2	15.1985	-2.88001	15.1985	1.01431	0.239062	482.759	455.543	482.078	154	0	0.666667	1.16667	1.7	1.87836	1284.28	21.4743	18.3681	22.8955	14.009	10.396	20.7357	10.2576	25.828	5.89394	18.9205	4.1674	14.8087	-1.23623	6.8231e+06	20.6545	6.63111	2.93773	188.743	4.56505	0	7.14189	0	0	0	0	0	0	22.6736	81.7466	31.906	15.9136
178	31	C[Si](C)(C)C1=CC(P2(C3=C4C(C=CC=C4)=C5C(C=CC=C5)=C3)=O)=C(S1)C6=C2C=C([Si](C)(C)C)S6	CH2Cl2	15.6422	-2.98435	15.6422	1.01542	0.138753	532.819	503.587	532.094	172	0	0.588235	1.05882	1.58824	1.755	1601.62	24.0432	20.5228	25.0502	15.9922	11.8066	22.1464	11.4217	26.9922	6.87352	19.8801	4.97957	15.6371	-1.75623	6.18999e+07	22.6916	7.37638	3.17591	211.425	4.56505	0	7.14189	0	0	0	0	0	0	22.6736	87.813	48.7448	15.9136
179	20	O=P1(C2=C3C(C4=C5C=C3)=C(C=CC4=CC=C5)C=C2)C6=C(SC=C6)C7=C1C=CS7	CH2Cl2	14.7416	-2.84445	14.7416	0.981531	0.227547	412.475	399.371	412.015	132	0	0.571429	1.14286	1.82143	1.69345	1543.79	18.4575	14.6775	17.2049	13.765	9.20313	12.6692	7.31993	11.8161	6.01852	11.4849	4.82456	10.999	-2.45	1.0271e+07	15.4702	5.12361	1.67516	169.134	4.56505	0	7.14189	0	0	0	0	0	0	22.6736	48.5309	61.2766	15.9136
180	30	C[Si](C)(C)C1=CC(P2(C3=C4C(C5=C6C=C4)=C(C=CC5=CC=C6)C=C3)=O)=C(S1)C7=C2C=C([Si](C)(C)C)S7	CH2Cl2	15.7308	-2.99297	15.7308	1.02139	0.125764	556.841	527.609	556.094	180	0	0.583333	1.05556	1.58333	1.61022	1820.46	25.1979	21.5228	26.0502	16.9753	12.5507	22.8904	12.2	27.7705	7.63297	20.6596	5.679	16.2914	-2.01623	2.03198e+08	23.1262	7.30044	3.01089	222.086	4.56505	0	7.14189	0	0	0	0	0	0	22.6736	87.813	59.5173	15.9136
181	33	C[Si](C(C)(C)C)(C)C1=CC(P2(C3=C4C(C5=C6C=C4)=C(C=CC5=CC=C6)C=C3)=O)=C(S1)C7=C2C=C([Si](C)(C(C)(C)C)C)S7	CH2Cl2	16.2302	-3.09756	16.2302	0.215434	0.106771	641.003	599.675	640.187	216	0	0.571429	1	1.47619	1.57472	2008.93	30.1979	26.5228	31.0502	19.4753	15.0507	24.3904	15.45	31.5205	11.1366	30.558	6.295	19.6704	-2.01623	2.29691e+09	28.7371	8.79177	3.66982	260.275	4.56505	0	7.14189	0	0	0	0	0	0	22.6736	116.261	69.5938	15.9136
182	56	O=P1(C2=CC=CC=C2)C3=C(SC(C4=CC=C(N(C)C)C=C4)=C3)C5=C1C=C(C6=CC=C(N(C)C)C=C6)S5	CH2Cl2	15.0359	-2.9476	15.0359	0.907048	0.228516	526.667	499.451	526.13	180	0	0.583333	1	1.38889	1.50133	1497.74	25.0264	20.7266	23.2541	17.3572	11.8641	15.2039	9.47745	14.2804	6.76592	12.6887	4.73405	11.214	-3.11	2.74899e+08	23.2983	8.77419	3.65536	220.204	14.3649	0	7.14189	0	0	0	0	0	0	22.6736	54.5973	47.5251	65.2334
183	46	O=P1(C2=CC=CC=C2)C3=C(SC([Si](C)(C(C)(C)C)C)=C3)C4=C1C=C([Si](C)(C(C)(C)C)C)S4	CH2Cl2	15.0839	-2.83908	15.0839	0.256851	0.214684	516.861	479.565	516.156	172	0	0.6875	1.0625	1.40625	2.00804	1146.74	23.9054	21.2134	25.7408	14.5259	11.4853	20.8251	12.3449	28.4499	8.41147	27.7898	3.95705	17.1516	-0.716234	8.7316e+06	24.4097	7.38911	3.37739	204.251	4.56505	0	7.14189	0	0	0	0	0	0	22.6736	98.0623	31.2101	15.9136
184	30	O=P1(C2=CC=CC=C2)C3=C(SC(C4=CC=C([N+](C)([H])C)C=C4)=C3)C5=C1C=C(C6=CC=C([N+](C)([H])C)C=C6)S5	CH2Cl2	15.0425	-2.93937	15.0425	0.913714	0.320584	528.683	499.451	528.145	180	0	0.583333	1	1.38889	1.50133	1497.74	25.0264	20.8322	23.3596	17.3572	12.128	15.4678	9.74955	14.5525	6.92301	12.8458	4.82203	11.302	-2.79	2.74899e+08	23.5991	8.94928	3.74509	220.204	14.3649	11.3748	7.14189	0	0	0	0	0	0	22.6736	30.3318	71.7906	25.6679
185	16	O=P1(C2=CC=CC=C2)C3=C(SC(/C=C/C4=CC=CC=C4)=C3)C5=C1C=C(/C=C/C6=CC=CC=C6)S5	1,1,2,2- tetrachloroethane	14.8	-2.89889	14.8	0.90535	0.224734	492.605	471.437	492.077	164	0	0.529412	0.941176	1.38235	1.44734	1460.63	22.9596	18.2963	20.8237	16.7145	11.128	14.4678	8.15912	13.0252	5.94684	11.702	4.28808	10.5839	-3.23	1.52831e+08	21.3131	8.8488	3.76451	207.305	4.56505	0	7.14189	0	0	0	0	0	0	22.6736	103.148	35.4117	25.6679
186	22	O=P1(C2=CC=CC=C2)C3=C(SC(/C=C/C4=CC(/C=C/C5=CC=CC=C5)=CC(/C=C/C6=CC=CC=C6)=C4)=C3)C7=C1C=C(/C=C/C8=CC(/C=C/C9=CC=CC=C9)=CC(/C=C/C%10=CC=CC=C%10)=C8)S7	1,1,2,2- tetrachloroethane	15.7038	-3.12014	15.7038	0.867739	0.0832278	901.149	855.789	900.265	316	0	0.272727	0.515152	0.80303	0.978074	3009.67	44.549	36.1527	38.6801	32.5125	22.0562	25.396	16.1798	21.046	11.4189	17.1741	8.16823	14.4641	-7.39	2108952708358233	42.5545	19.7806	9.95512	395.694	4.56505	0	7.14189	0	0	0	0	0	0	22.6736	212.419	116.317	25.6679
187	19	O=P1(C2=CC=CC=C2)C3=C(SC(/C=C/C4=CC(/C=C/C5=CC=C(C(F)(F)F)C=C5)=CC(/C=C/C6=CC=C(C(F)(F)F)C=C6)=C4)=C3)C7=C1C=C(/C=C/C8=CC(/C=C/C9=CC=C(C(F)(F)F)C=C9)=CC(/C=C/C%10=CC=C(C(F)(F)F)C=C%10)=C8)S7	1,1,2,2- tetrachloroethane	15.7515	-4.49329	15.7515	0.52479	0.0638769	1173.14	1131.81	1172.21	412	0	0.280488	0.512195	0.756098	0.968459	3605.64	58.0299	42.3789	44.9063	38.9331	24.9667	28.3065	19.0162	23.8823	13.1727	18.9278	9.04448	15.3403	-8.23	1.55115e+18	57.0215	22.9605	13.4021	471.141	4.56505	0	7.14189	0	0	24.7052	0	0	52.685	22.6736	139.623	164.848	25.6679
188	24	FC(F)(F)C1=CC=C(C=C1)/C=C/C2=CC(P3(C4=CC=CC=C4)=O)=C(S2)C5=C3C=C(/C=C/C6=CC=C(N(C7=CC=CC=C7)C8=CC=CC=C8)C=C6)S5	CH2Cl2	15.1555	-4.3755	15.1555	0.660102	0.145297	727.813	698.581	727.138	250	0	0.509804	0.921569	1.37255	1.09121	2374.45	35.0032	26.9962	29.5236	24.7692	16.2585	19.5983	12.0556	16.9217	8.76578	14.5209	6.27884	12.5747	-5.2	6.45869e+11	32.9726	13.4965	6.44982	302.04	9.46496	0	7.14189	0	0	6.1763	0	0	13.1712	22.6736	103.148	83.9426	42.7301
189	45	O=P1(N(CC)CC)C2=C(SC=C2)C3=C1C=CS3	CH2Cl2	13.4819	-2.51042	13.4819	0.831698	0.805064	283.358	269.246	283.025	90	0	1.05882	1.52941	1.94118	2.28864	552.927	12.0436	9.84279	12.3702	8.22973	5.75013	9.16901	3.98486	8.49845	3.27655	8.98594	2.47857	8.66383	-0.41	15183.8	11.6676	4.06002	1.38531	109.329	0	0	0	7.29262	0	0	4.56505	4.67042	0	22.6736	13.8475	22.8929	23.6986
190	57	[H]N(CCCC)P1(C(C=CS2)=C2C3=C1C=CS3)=O	CH2Cl2	13.1574	-2.51331	13.1574	0.831698	0.687972	283.358	269.246	283.025	90	0	1.17647	1.76471	2.29412	2.03458	542.6	11.8805	9.60268	12.1301	8.271	5.78772	9.25382	4.14087	8.47148	3.03841	8.10529	2.15415	7.81312	-0.41	15675.4	11.6676	4.35967	1.66459	109.119	0	0	0	7.29262	0	0	9.65234	0	0	22.6736	13.3446	29.3137	17.1538
191	61	[H]N(CCCCCCCCCCCC)P1(C(C=CS2)=C2C3=C1C=CS3)=O	CH2Cl2	13.5429	-2.56073	13.5429	0.859475	0.326902	395.574	365.334	395.151	138	0	0.8	1.28	1.8	1.34439	661.875	17.5373	15.2595	17.787	12.271	9.78772	13.2538	6.9693	11.2999	5.03841	10.1053	3.58981	9.24878	-0.41	811263	19.3543	9.50396	4.47142	160.038	0	0	0	7.29262	0	0	9.65234	0	0	22.6736	64.7111	29.3137	17.1538
192	62	[H]N(CC1=CC=CC=C1)P2(C(C=CS3)=C3C4=C2C=CS4)=O	CH2Cl2	13.4559	-2.64906	13.4559	0.62767	0.744381	317.375	305.279	317.01	100	0	0.9	1.5	2.1	1.72804	761.91	13.5791	10.5752	13.1026	9.78864	6.34485	9.81095	4.69969	9.03031	3.52228	8.52367	2.53935	8.13055	-1.19	97857.8	12.5431	4.67506	1.76366	125.081	0	0	0	7.29262	0	0	9.65234	0	0	22.6736	30.3318	28.4563	17.1538
193	63	[H]N(CC1=CC=CC=C1)P2(C(C=C([Si](C(C)C)(C(C)C)C(C)C)S3)=C3C4=C2C=C([Si](C(C)C)(C(C)C)C(C)C)S4)=O	CH2Cl2	15.4642	-2.97898	15.4642	0.620619	0.169048	630.065	577.649	629.277	220	0	0.625	0.975	1.3	1.97375	1246.44	29.7837	26.8846	31.412	18.6592	15.3526	23.1565	13.874	30.9391	10.2439	31.467	8.78847	33.0733	-0.756234	4.5854e+08	32.1638	11.7318	4.77291	254.412	0	16.1477	0	7.29262	0	0	9.65234	0	0	22.6736	113.417	59.9441	17.1538
194	81	O=[P@]1(C2=CC=CC=C2)C3=C(C=CC=C3)C4=C1C=C(C(C=CC=C5)=C5[P@]6(C7=CC=CC=C7)=O)C6=C4	CHCl3	14.9339	-3.04991	14.9339	0.832106	0.333382	474.436	454.276	474.094	162	0	0.352941	0.705882	1.11765	1.60132	1576.59	22.9156	18.2579	20.0468	16.631	11.3376	14.7511	8.81045	14.2075	7.09907	13.3837	5.57303	11.7195	-3.44	1.66327e+08	19.9779	7.03103	2.42606	198.227	9.1301	0	14.2838	0	0	0	0	0	0	0	109.195	34.3865	31.8272
195	11	O=[P@]1(C2=CC=CC=C2)C3=C(C=CC=C3)C4=C1C=C(C5=CSC=C5[P@]6(C7=CC=CC=C7)=O)C6=C4	CHCl3	14.8747	-3.02784	14.8747	0.838825	0.327056	480.465	462.321	480.05	158	0	0.454545	0.969697	1.60606	1.59124	1669.24	22.2085	17.5115	20.1168	16.131	10.809	15.1653	8.464	14.6047	6.83654	14.0195	5.33272	12.7509	-2.96	1.10244e+08	19.504	6.77794	2.40096	195.868	9.1301	0	14.2838	0	0	0	0	0	11.3368	0	84.9291	34.2032	42.7708
196	18	O=P1(C2=CC=CC=C2)C3=C(C(F)=C(F)C(F)=C3F)C4=C1C(F)=C(F)C(F)=C4F	THF	14.5677	-4.9684	14.5677	0.441096	0.192978	420.195	415.155	419.995	144	0	0.5	0.857143	1.25	2.34028	1149.48	20.5411	13.2659	14.1604	13.1347	7.52594	9.23273	5.90389	8.53326	4.48422	7.60901	3.29578	6.42674	-2.67	2.06064e+06	18.6821	5.91151	2.05001	151.154	4.56505	0	53.6797	0	0	0	0	35.1233	0	0	30.3318	0	16.4314
197	60	O=P1(C2=CC=CC=C2)C3=C(C(F)=C(F)C(C4=CC=CC=C4)=C3F)C5=C1C(F)=C(C6=CC=CC=C6)C(F)=C5F	THF	16.316	-4.72928	16.316	0.0723455	0.130306	536.411	521.291	536.076	188	0	0.394737	0.710526	1.07895	1.82578	1677.04	26.7669	19.2835	20.1779	18.2796	11.4693	13.1761	8.75798	11.3873	6.71629	9.84108	5.068	8.22625	-4.09	5.57652e+08	24.2583	8.74299	3.18032	212.937	4.56505	11.6344	30.4108	0	0	0	0	26.3425	0	0	90.9955	11.1269	16.4314
198	54	O=P1(C2=CC=CC=C2)C3=C(C(F)=C(F)C(C4=CC=CS4)=C3F)C5=C1C(F)=C(C6=CC=CS6)C(F)=C5F	THF	16.1527	-4.68269	16.1527	0.00586406	0.126523	548.469	537.381	547.989	180	0	0.5	0.916667	1.30556	1.84228	1608.67	25.3526	17.7906	20.318	17.2796	10.4383	13.9044	7.98053	12.5053	6.12651	11.026	4.62575	9.29988	-3.13	2.46257e+08	23.2795	8.19688	2.93514	208.217	4.56505	11.6344	30.4108	0	0	0	0	26.3425	0	22.6736	42.4646	22.8929	26.1857
199	98	O=P1(C2=CC=CC=C2)C3=C(C(F)=C(F)C(C#CC4=CC=CC=C4)=C3F)C5=C1C(F)=C(C#CC6=CC=CC=C6)C(F)=C5F	THF	16.2491	-4.8152	16.2491	0.204858	0.088631	584.455	569.335	584.076	204	0	0.428571	0.785714	1.16667	1.7022	1941.37	29.5953	21.2835	22.1779	20.2459	12.4693	14.1761	9.25798	11.8873	6.80262	9.9274	4.88327	8.04152	-4.97	3.84007e+09	27.2122	10.4548	4.13648	236.395	4.56505	11.1269	42.0452	0	0	0	0	26.3425	0	0	90.4118	24.2655	27.5583
200	67	O=P1(C2=CC=CC=C2)C3=C(C=CC(C(C)(C)C)=C3)C4=C1C=C(C(C)(C)C)C=C4	CH2Cl2	14.8181	-2.89532	14.8181	0.0157663	0.371028	388.491	359.259	388.196	144	0	0.607143	1.03571	1.42857	2.06498	1028.01	20.3196	17.7063	18.6007	13.0259	9.99015	11.6969	9.90868	12.6072	5.81599	8.93836	4.01874	7.13687	-2.11	1.78786e+06	19.2171	6.19395	2.88316	168.749	4.56505	0	7.14189	0	0	0	0	0	0	0	96.1397	45.2165	15.9136
201	89	O=[P@]1(C2=CC=CC=C2)C3=C(C=CC(CCCC)=C3)C4=C1C=C(C(C=CC(CCCC)=C5)=C5[P@]6(C7=CC=CC=C7)=O)C6=C4	CH2Cl2	15.5322	-3.13332	15.5322	0.858303	0.171873	586.652	550.364	586.219	210	0	0.452381	0.833333	1.21429	1.50803	1766.76	28.8988	24.3459	26.1347	20.4947	15.2802	18.6938	11.6863	17.0834	9.05327	15.298	6.82488	13.0747	-3.44	6.67852e+09	27.3967	10.6806	4.07138	249.147	9.1301	0	14.2838	0	0	0	0	0	0	0	111.618	83.3295	31.8272
202	79	O=[P@]1(C2=CC=CC=C2)C3=C(C=CC(CCCC)=C3)C4=C1C=C(C(C=CC(CCCC)=C5)=C5[P@@]6(C7=CC=CC=C7)=O)C6=C4	CH2Cl2	15.5322	-3.13332	15.5322	0.858303	0.171873	586.652	550.364	586.219	210	0	0.452381	0.833333	1.21429	1.50803	1766.76	28.8988	24.3459	26.1347	20.4947	15.2802	18.6938	11.6863	17.0834	9.05327	15.298	6.82488	13.0747	-3.44	6.67852e+09	27.3967	10.6806	4.07138	249.147	9.1301	0	14.2838	0	0	0	0	0	0	0	111.618	83.3295	31.8272
203	0.4	S=[P@]1(C2=CC=CC=C2)C3=C(C=CC(CCCC)=C3)C4=C1C=C(C(C=CC(CCCC)=C5)=C5[P@]6(C7=CC=CC=C7)=S)C6=C4	CH2Cl2	6.89847	-2.23196	6.89847	1.10049	0.159261	618.788	582.5	618.173	210	0	0.452381	0.833333	1.21429	1.50803	1766.76	28.8988	24.3459	27.7677	20.4947	15.2802	20.8847	11.6863	20.3697	9.05327	18.9233	6.82488	15.6176	-2.6	6.67852e+09	28.1869	11.1521	4.29602	260.807	0	0	0	0	0	0	0	0	0	0	135.232	93.9385	33.2938
204	0.4	S=[P@]1(C2=CC=CC=C2)C3=C(C=CC(CCCC)=C3)C4=C1C=C(C(C=CC(CCCC)=C5)=C5[P@@]6(C7=CC=CC=C7)=S)C6=C4	CH2Cl2	6.89847	-2.23196	6.89847	1.10049	0.159261	618.788	582.5	618.173	210	0	0.452381	0.833333	1.21429	1.50803	1766.76	28.8988	24.3459	27.7677	20.4947	15.2802	20.8847	11.6863	20.3697	9.05327	18.9233	6.82488	15.6176	-2.6	6.67852e+09	28.1869	11.1521	4.29602	260.807	0	0	0	0	0	0	0	0	0	0	135.232	93.9385	33.2938
205	95	O=P1(C2=CC=CC=C2)C3=C(C=CC=C3)C4=C1C(C=CC(N(C5=CC=CC=C5)C6=CC=CC=C6)=C7)=C7C4(C8=CC=CC=C8)C9=CC=CC=C9	Toluene	16.1566	-3.25819	16.1566	0.709042	0.169911	633.731	601.475	633.222	228	0	0.4375	0.916667	1.47917	1.42366	2272.49	32.133	26.2779	27.1723	23.7194	16.393	18.0998	12.404	15.068	9.922	13.1101	8.02184	11.35	-5.69	3.03951e+11	28.5263	11.2308	4.03094	281.217	9.46496	0	7.14189	0	0	0	0	0	0	0	157.726	69.7886	32.9854
206	76	O=P1(C2=CC=CC=C2)C3=C(C=CC=C3)C4=C1C(C=CC(N(C5=CC=CC=C5)C6=CC=CC=C6)=C7)=C7C4(C)C	Toluene	15.2939	-3.01731	15.2939	0.294875	0.226045	509.589	481.365	509.191	184	0	0.578947	1.13158	1.76316	1.45683	1715.01	25.9072	21.5044	22.3988	18.509	13.0716	14.7784	10.547	13.2109	8.02774	11.2159	6.3391	9.77904	-4.13	1.00856e+09	23.0209	8.4465	3.17071	223.833	9.46496	0	7.14189	0	0	0	0	0	0	0	110.909	58.6617	38.4004
207	86	O=P1(C2=CC=CC=C2)C3=C(C=CC=C3)C4=C1C(C=CC(N(C5=CC=CC=C5)C6=CC=CC=C6)=C7)=C7[Si]4(C8=CC=CC=C8)C9=CC=CC=C9	Toluene	16.1788	-3.22347	16.1788	0.88759	0.133333	649.806	617.55	649.199	228	0	0.4375	0.916667	1.47917	1.42366	2279.41	32.133	26.2779	28.1723	23.7194	16.393	20.0998	12.404	18.7614	9.922	18.2103	8.02184	17.6437	-5.47312	3.03951e+11	28.7261	11.3478	4.08321	282.233	9.46496	0	15.2158	0	0	0	0	0	0	0	157.726	68.2817	32.9854
208	94	O=P1(C2=CC=CC=C2)C3=C(C=CC=C3)C4=C1C(C=CC(N(C5=CC=CC=C5)C6=CC=CC=C6)=C7)=C7[Si]4(C)C	Toluene	15.3162	-2.98259	15.3162	0.925346	0.17611	525.664	497.44	525.168	184	0	0.578947	1.13158	1.76316	1.45683	1721.56	25.9072	21.5044	23.3988	18.509	13.0716	17.7784	10.547	17.4996	8.02774	14.956	6.3391	14.2986	-3.91312	1.00856e+09	23.2217	8.55919	3.223	224.849	9.46496	8.07387	7.14189	0	0	0	0	0	0	0	110.156	57.9082	32.9854
209	37	O=P(C(C1=CC=CC=C1)=C2)(C3=CC=CC=C3)C4=C2C=C(C=CC=C5)C5=C4	CH2Cl2	14.5443	-2.88766	14.5443	0.892717	0.425165	352.373	335.237	352.102	124	0	0.615385	1.19231	1.88462	1.84357	1190.81	17.5623	14.1704	15.0648	12.765	8.73416	10.441	6.5986	9.29715	5.05508	8.21204	3.79231	6.84735	-2.89	2.12467e+06	15.3716	5.83002	2.21304	152.551	4.56505	0	7.14189	0	0	0	0	0	0	0	84.9291	40.1081	15.9233
210	54	O=P(C(C1=CC=C(C(OCC)=O)C=C1)=C2)(C3=CC=CC=C3)C4=C2C=C(C=CC=C5)C5=C4	CH2Cl2	14.774	-3.05538	14.774	0.331166	0.305267	424.436	403.268	424.123	152	0	0.83871	1.48387	2.16129	1.68866	1369.04	21.4241	17.1167	18.0111	15.1075	10.2989	12.0057	7.53039	10.2289	5.67733	8.83429	4.1749	7.22993	-3.42	2.03201e+07	19.538	7.68258	3.22371	180.921	9.30191	0	7.14189	0	0	5.96931	0	4.79454	0	0	66.73	59.1646	15.9233
211	54	O=P(C(C1=CC=C(C#N)C=C1)=C2)(C3=CC=CC=C3)C4=C2C=C(C=CC=C5)C5=C4	CH2Cl2	14.6338	-2.99415	14.6338	0.597355	0.430641	377.383	361.255	377.097	132	0	0.75	1.39286	2.07143	1.79914	1328.85	19.1396	15.0403	15.9347	13.6969	9.11845	10.8252	6.92173	9.62028	5.29529	8.45225	3.89892	6.95396	-3.4	5.21585e+06	16.7505	6.34097	2.45024	163.309	4.56505	0	7.14189	0	0	0	0	0	5.26189	0	66.73	52.2408	15.9233
212	46	O=P(C(C1=CC=C(OC)C=C1)=C2)(C3=CC=CC=C3)C4=C2C=C(C=CC=C5)C5=C4	CH2Cl2	14.6676	-2.95206	14.6676	0.791799	0.426623	382.399	363.247	382.112	136	0	0.75	1.39286	2.07143	1.78425	1254.98	19.1396	15.5013	16.3957	13.6969	9.25722	10.964	6.96107	9.65963	5.37131	8.52827	3.94518	7.00021	-3.09	5.21585e+06	17.0387	6.50883	2.53167	164.03	9.30191	5.74951	7.14189	0	0	0	0	0	0	0	66.73	52.2408	15.9233
213	85	O=P(C(C1=CC=C(N(C2=CC=CC=C2)C3=CC=CC=C3)C=C1)=C4)(C5=CC=CC=C5)C6=C4C=C(C=CC=C7)C7=C6	CH2Cl2	15.1957	-3.0562	15.1957	0.865329	0.211738	519.584	493.376	519.175	186	0	0.487179	0.974359	1.5641	1.36156	1821.69	26.2356	21.3138	22.2082	19.2145	13.137	14.8438	9.78596	12.4845	7.43558	10.5925	5.566	8.62104	-4.65	2.06731e+09	23.4656	9.58274	4.01527	228.425	9.46496	0	7.14189	0	0	0	0	0	0	0	103.128	76.5063	32.9854
214	42	O=P(C(C1=CC=C(C(F)(F)F)C=C1)=C2)(C3=CC=CC=C3)C4=C2C=C(C=CC=C5)C5=C4	CH2Cl2	14.6039	-4.41032	14.6039	0.537447	0.33058	420.37	404.242	420.089	148	0	0.7	1.3	1.93333	1.74418	1336.7	20.9325	15.727	16.6214	14.3702	9.46179	11.1686	7.30768	10.0062	5.49352	8.65048	4.01337	7.0684	-3.1	9.51855e+06	18.8988	6.71554	2.91099	171.413	4.56505	0	7.14189	0	0	6.1763	0	0	13.1712	0	66.73	52.2408	15.9233
215	85	O=P(C(C1=CC=CC=C1)=C2)(C3=CC=CC=C3)C4=C2C=CC=C4	CH2Cl2	14.1007	-2.78332	14.1007	0.898197	0.636444	302.313	287.193	302.086	106	0	0.636364	1.22727	1.95455	2.01138	895.26	14.9934	12.0157	12.9101	10.7987	7.32946	9.03625	5.39924	8.09779	4.09683	7.27377	3.05446	6.09459	-2.37	242480	13.3038	5.11993	1.90205	129.87	4.56505	0	7.14189	0	0	0	0	0	0	0	84.9291	17.2029	15.9233
216	82	O=P(C(C1=CC=C(C(OCC)=O)C=C1)=C2)(C3=CC=CC=C3)C4=C2C=CC=C4	CH2Cl2	14.3303	-2.95104	14.3303	0.337556	0.491573	374.376	355.224	374.107	134	0	0.888889	1.55556	2.25926	1.82337	1066.29	18.8552	14.962	15.8564	13.1412	8.89418	10.601	6.33103	9.02959	4.71908	7.89601	3.43705	6.47717	-2.9	2.33415e+06	17.5107	7.01629	2.94443	158.24	9.30191	0	7.14189	0	0	5.96931	0	4.79454	0	0	66.73	36.2594	15.9233
217	87	O=P(C(C1=CC=C(C#N)C=C1)=C2)(C3=CC=CC=C3)C4=C2C=CC=C4	CH2Cl2	14.1901	-2.8898	14.1901	0.6013	0.655302	327.323	313.211	327.081	114	0	0.791667	1.45833	2.16667	1.95598	1027.44	16.5707	12.8856	13.78	11.7305	7.71375	9.42054	5.72237	8.42092	4.33704	7.51398	3.16107	6.2012	-2.88	597230	14.6959	5.63778	2.14333	140.627	4.56505	0	7.14189	0	0	0	0	0	5.26189	0	66.73	29.3357	15.9233
218	82	O=P(C(C1=CC=C(OC)C=C1)=C2)(C3=CC=CC=C3)C4=C2C=CC=C4	CH2Cl2	14.2239	-2.84771	14.2239	0.795745	0.65925	332.339	315.203	332.097	118	0	0.791667	1.45833	2.16667	1.93542	956.644	16.5707	13.3466	14.241	11.7305	7.85252	9.55931	5.76172	8.46027	4.41306	7.58999	3.20733	6.24745	-2.57	597230	14.9869	5.8116	2.22765	141.348	9.30191	5.74951	7.14189	0	0	0	0	0	0	0	66.73	29.3357	15.9233
219	81	O=P(C(C1=CC=C(N(C2=CC=CC=C2)C3=CC=CC=C3)C=C1)=C4)(C5=CC=CC=C5)C6=C4C=CC=C6	CH2Cl2	14.752	-2.95185	14.752	0.870809	0.243259	469.524	445.332	469.16	168	0	0.485714	0.971429	1.57143	1.44882	1502.87	23.6667	19.1591	20.0535	17.2482	11.7323	13.4391	8.5866	11.2851	6.47733	9.65426	4.82815	7.86828	-4.13	2.39588e+08	21.4064	8.90656	3.7298	205.744	9.46496	0	7.14189	0	0	0	0	0	0	0	103.128	53.6011	32.9854
220	81	O=P(C(C1=CC=C(N(C)C)C=C1)=C2)(C3=CC=CC=C3)C4=C2C=CC=C4	CH2Cl2	14.309	-2.83576	14.309	0.891561	0.647855	345.382	325.222	345.128	124	0	0.76	1.4	2.08	1.9063	988.051	17.4409	14.3856	15.28	12.1032	8.35818	10.065	6.47452	9.17307	4.70675	7.88368	3.37588	6.41601	-2.57	844404	15.9287	6.05645	2.54067	148.359	9.46496	0	7.14189	0	0	0	0	0	0	0	66.73	29.3357	35.706
221	5.6	O=P(C(C1=CC=C(C([H])=O)C=C1)=C2)(C3=CC=CC=C3)C4=C2C=CC=C4	CH2Cl2	14.1856	-2.89522	14.1856	0.615189	0.529178	330.323	315.203	330.081	116	0	0.75	1.41667	2.125	1.95075	985.862	16.5707	12.924	13.8184	11.7305	7.76452	9.47131	5.77307	8.47163	4.36981	7.54674	3.178	6.21812	-2.7	597230	14.8648	5.73849	2.1921	140.396	4.56505	6.28616	7.14189	0	0	0	4.79454	0	0	0	78.8628	17.2029	21.4867
222	3.5	C12=CC3=C(P(C4=CC=CC=C4)C(C5=CC=CC=C5)=C3)C=C1C=CC=C2	CH2Cl2	2.39862	-0.507878	2.39862	0.507878	0.310619	336.374	319.238	336.107	118	0	0.48	1.08	1.8	1.90461	1168.33	16.6396	13.7622	14.6566	12.399	8.55159	9.89323	6.32474	8.47557	4.75298	7.30572	3.57334	6.19043	-2.82	1.54313e+06	14.5169	5.91693	2.46865	147.981	0	0	0	0	0	0	0	0	0	0	92.4626	45.2258	10.4133
223	0	S=P(C(C1=CC=CC=C1)=C2)(C3=CC=CC=C3)C4=C2C=C(C=CC=C5)C5=C4	CH2Cl2	6.49743	-2.05433	6.49743	1.23606	0.404128	368.441	351.305	368.079	124	0	0.615385	1.19231	1.88462	1.84357	1190.81	17.5623	14.1704	15.8813	12.765	8.73416	11.5364	6.5986	10.9403	5.05508	10.0247	3.79231	8.16118	-2.47	2.12467e+06	15.7591	6.05516	2.32084	158.382	0	0	0	0	0	0	0	0	0	0	96.736	45.4126	16.6565
224	48	O=P(C(C1=CC=CC=C1)=C2C3=CC=C(N(C4=CC=CC=C4)C5=CC=CC=C5)C=C3)(C6=CC=CC=C6)C7=C2C=CC=C7	CH2Cl2	15.4318	-3.12337	15.4318	0.858568	0.194386	545.622	517.398	545.191	196	0	0.414634	0.878049	1.46341	1.4389	1841.91	27.6498	22.4685	23.3629	20.2482	13.8157	15.5225	10.105	12.7689	7.67433	10.8798	5.8641	9.13207	-4.91	5.84409e+09	25.0839	10.5778	4.34	240.801	9.46496	0	7.14189	0	0	0	0	0	0	0	133.46	53.0886	38.5585
225	1	O=P(C(C1=CC=CC=C1)=C2C3=CC=C(OC)C=C3)(C4=CC=CC=C4)C5=C2C=CC=C5	CH2Cl2	14.9932	-3.03643	14.9932	0.803829	0.390817	408.437	387.269	408.128	146	0	0.633333	1.23333	1.9	1.88961	1273.52	20.5538	16.656	17.5504	14.7305	9.93585	11.6426	7.2801	9.94406	5.61006	8.81549	4.24327	7.51124	-3.35	1.48421e+07	18.6643	7.47893	2.84208	176.405	9.30191	5.74951	7.14189	0	0	0	0	0	0	0	97.0619	28.8231	21.4964
226	68	O=P(C(C1=CC=CC=C1)=C2C#CC3=CC=C(N(C4=CC=CC=C4)C5=CC=CC=C5)C=C3)(C6=CC=CC=C6)C7=C2C=CC=C7	CH2Cl2	15.2486	-3.14041	15.2486	0.809213	0.152286	569.644	541.42	569.191	204	0	0.465116	0.953488	1.55814	1.34085	1983.42	29.0641	23.4685	24.3629	21.2313	14.3157	16.0225	10.355	13.0189	7.71749	10.9229	5.74975	8.94452	-5.35	1.51538e+10	26.5427	11.4973	4.91178	252.53	9.46496	0	7.14189	0	0	0	0	0	0	0	133.168	54.0944	49.6854
227	70	O=P(C(C1=CC=CC=C1)=C2C3=CC=C(C#CC4=CC=C(N(C5=CC=CC=C5)C6=CC=CC=C6)C=C4)C=C3)(C7=CC=CC=C7)C8=C2C=CC=C8	CH2Cl2	15.423	-3.13334	15.423	0.847654	0.132505	645.742	613.486	645.222	232	0	0.408163	0.857143	1.42857	1.13847	2332.77	33.0472	26.7779	27.6723	24.1977	16.387	18.0938	11.9323	14.5963	8.9104	12.1158	6.64533	9.9133	-6.13	3.6233e+11	30.219	13.1709	5.71997	287.587	9.46496	0	7.14189	0	0	0	0	0	0	0	145.301	77.354	49.6854
228	99	O=P1(C2=CC=CC=C2)C(C(C=CC=C3)=C3[Si]4(C)C)=C4C5=C1C=CC=C5	CH2Cl2	14.6648	-2.81406	14.6648	0.952734	0.466839	358.453	339.301	358.094	122	0	0.72	1.32	2.08	1.94548	1095.77	17.2338	14.361	16.2554	12.0595	8.66878	13.3756	7.35616	14.3088	5.66467	12.6152	4.57746	12.5411	-2.15312	1.03456e+06	15.1293	4.93849	1.76392	148.975	4.56505	8.07387	7.14189	0	0	0	0	0	0	0	91.9568	21.51	15.9233
229	1	S=P1(C2=CC=CC=C2)C(C(C=CC=C3)=C3[Si]4(C)C)=C4C5=C1C=CC=C5	CH2Cl2	6.58012	-1.98073	6.58012	1.3231	0.447409	374.521	355.369	374.071	122	0	0.72	1.32	2.08	1.94548	1095.77	17.2338	14.361	17.0719	12.0595	8.66878	14.471	7.35616	15.952	5.66467	14.3855	4.57746	14.2266	-1.73312	1.03456e+06	15.5162	5.13936	1.85239	154.805	0	8.07387	0	0	0	0	0	0	0	0	103.764	26.8145	16.6565
230	99	O=P1(C2=CC=CC=C2)C(C(C=CC=C3)=C3[Si]4(C5=CC=CC=C5)C6=CC=CC=C6)=C4C7=C1C=CC=C7	CH2Cl2	15.5275	-3.05494	15.5275	0.914978	0.263996	482.595	459.411	482.126	166	0	0.485714	0.971429	1.6	1.71287	1616.85	23.4596	19.1345	21.0289	17.2699	11.9901	15.6969	9.21321	15.5705	7.55893	15.8695	6.24904	15.8527	-3.71312	3.23209e+08	20.6424	7.64644	2.61391	206.359	4.56505	0	15.2158	0	0	0	0	0	0	0	139.526	31.8835	15.9233
231	95	CP1(C(C(C=CC=C2)=C2[Si]3(C)C)=C3C4=C1C=CC=C4)=O	CH2Cl2	13.4639	-2.43488	13.4639	1.06952	0.535506	296.382	279.246	296.079	100	0	0.9	1.5	2.25	2.15705	832.389	14.121	11.9743	13.8687	9.45436	6.9817	12.1357	6.33551	13.4015	4.77712	11.1668	3.88497	11.3152	-1.37312	55787.6	12.3738	3.63243	1.26622	120.283	4.56505	15.2158	0	0	0	0	0	0	0	0	61.625	28.1748	10.6187
232	9.3	O=P(C(C1=CC=C(C2=CC=CC=C2)C=C1)=C3C4=CC=C(C5=CC=CC=C5)C=C4)(C6=CC=CC=C6)C7=C3C=CC=C7	THF	15.5381	-3.14337	15.5381	0.861566	0.203076	530.607	503.391	530.18	190	0	0.35	0.75	1.3	1.46051	1869.87	26.9427	21.9439	22.8383	19.7313	13.5555	15.2623	10.0723	12.7363	7.7303	10.9357	5.80066	9.06863	-4.71	3.57782e+09	24.3387	10.1162	4.07512	235.041	4.56505	0	7.14189	0	0	0	0	0	0	0	163.792	38.9442	21.4964
233	3.6	O=P(C(C1=CC(C2=CC=CC=C2)=CC=C1)=C3C4=CC(C5=CC=CC=C5)=CC=C4)(C6=CC=CC=C6)C7=C3C=CC=C7	THF	15.6975	-3.18488	15.6975	0.858128	0.203076	530.607	503.391	530.18	190	0	0.375	0.825	1.45	1.54538	1904.37	26.9427	21.9439	22.8383	19.7313	13.5555	15.2623	10.0792	12.7432	7.68564	10.8911	5.85109	9.10908	-4.71	3.52893e+09	24.3387	10.1162	4.07512	235.041	4.56505	0	7.14189	0	0	0	0	0	0	0	151.659	51.0769	21.4964
234	34.9	O=P(C(C1=C(C2=CC=CC=C2)C=CC=C1)=C3C4=CC=CC=C4C5=CC=CC=C5)(C6=CC=CC=C6)C7=C3C=CC=C7	THF	15.9262	-3.24519	15.9262	0.854173	0.203076	530.607	503.391	530.18	190	0	0.35	0.75	1.325	1.64498	1904.37	26.9427	21.9439	22.8383	19.765	13.5675	15.2743	10.0088	12.6728	7.73231	10.9204	5.97775	9.25864	-4.71	3.62273e+09	24.3387	10.1162	3.90408	235.041	4.56505	0	7.14189	0	0	0	0	0	0	0	163.792	38.9442	21.4964
235	15.7	O=P(C(C1=C(C)C=CC=C1C)=C2C3=C(C)C=CC=C3C)(C4=CC=CC=C4)C5=C2C=CC=C5	THF	15.4218	-3.07997	15.4218	0.89476	0.312615	434.519	407.303	434.18	158	0	0.53125	1.03125	1.625	2.03128	1386.17	22.4575	19.0157	19.9101	15.4414	11.0795	12.7863	8.71919	11.3832	6.63319	9.80403	5.2035	8.60909	-3.15	2.56101e+07	20.736	7.76483	2.96038	190.387	4.56505	0	7.14189	0	0	0	0	0	0	0	90.9955	66.6391	21.4964
236	43.6	O=P(C(C1=CC=C(N(C2=CC=CC=C2)C3=CC=CC=C3)C=C1)=C4C5=CC=C(N(C6=CC=CC=C6)C7=CC=CC=C7)C=C5)(C8=CC=CC=C8)C9=C4C=CC=C9	THF	16.0831	-3.2919	16.0831	0.83118	0.139238	712.833	675.537	712.264	258	0	0.314815	0.648148	1.07407	1.2181	2512.2	36.3232	29.6118	30.5063	26.6977	18.2185	19.9253	13.2923	15.9563	10.0548	13.2603	7.63779	10.9058	-6.67	5.48741e+12	33.1848	14.3924	5.95272	316.675	14.3649	0	7.14189	0	0	0	0	0	0	0	151.659	89.4868	55.6207
237	93.3	O=P(C(C1=CC=C(C2=CC=C(N(C3=CC=CC=C3)C4=CC=CC=C4)C=C2)C=C1)=C5C6=CC=C(C7=CC=C(N(C8=CC=CC=C8)C9=CC=CC=C9)C=C7)C=C6)(C%10=CC=CC=C%10)C%11=C5C=CC=C%11	THF	16.1567	-3.29581	16.1567	0.833575	0.121057	865.029	819.669	864.327	314	0	0.257576	0.545455	0.939394	0.955064	3241.73	44.2895	36.2307	37.1251	32.6303	22.3613	24.0681	16.447	19.111	12.4913	15.6967	9.34805	12.616	-8.23	3107140052958291	40.5383	17.7386	7.55884	386.789	14.3649	0	7.14189	0	0	0	0	0	0	0	200.19	111.741	55.6207
238	25	C1(C(P(C2=CC=CC=C2)C3=C4C=CC=C3)=C4S5)=C5C=CC=C1	CH2Cl2	2.31501	-0.424254	2.31501	0.424254	0.306984	316.365	303.261	316.048	104	0	0.636364	1.31818	2.18182	2.08316	1110.02	14.5183	11.861	13.5719	10.9327	7.39445	9.55259	5.46406	8.6325	4.19685	8.15025	3.26275	7.63535	-2.08	374615	12.4626	4.70895	1.64061	133.246	0	0	0	0	0	0	0	0	0	11.3368	74.2635	17.4373	30.4083
239	12	CC(C=C(C)C=C1C)=C1P(C2=C3C=CC=C2)C4=C3SC5=C4C=CC=C5	CH2Cl2	2.34848	-0.478308	2.34848	0.478308	0.283765	358.446	339.294	358.095	122	0	0.76	1.4	2.16	2.06829	1240.73	17.129	14.629	16.3399	12.1479	8.63847	10.7966	6.87584	9.97509	5.04147	9.33295	4.17487	8.83984	-2.08	1.07653e+06	15.1966	5.4591	2.12885	152.341	0	0	0	0	0	0	0	0	0	11.3368	61.6278	44.0308	35.7129
240	15	CC(C)C(C=C(C(C)C)C=C1C(C)C)=C1P(C2=C3C=CC=C2)C4=C3SC5=C4C=CC=C5	CH2Cl2	2.52187	-0.562397	2.52187	0.509085	0.259527	442.608	411.36	442.188	158	0	0.677419	1.25806	1.87097	2.02341	1376.28	21.8611	19.361	21.0719	14.8799	11.4686	13.6267	9.64058	12.7398	6.50796	10.6104	4.82567	9.81803	-2.08	1.5893e+07	20.8022	7.80349	3.25442	190.53	0	0	0	0	0	0	0	0	0	11.3368	97.6068	46.5768	35.7129
241	84	O=P(C1=C2C=CC=C1)(C3=CC=CC=C3)C4=C2SC5=C4C=CC=C5	CH2Cl2	14.3415	-2.78968	14.3415	0.925697	0.412513	332.364	319.26	332.042	110	0	0.73913	1.43478	2.30435	1.98511	1095.05	15.4409	12.2693	13.9802	11.2987	7.57703	10.1003	5.73792	9.45408	4.4919	9.03538	3.49384	8.44043	-2.15	532702	13.3038	4.67306	1.65332	138.151	4.56505	0	7.14189	0	0	0	0	0	0	11.3368	72.7964	6.06637	36.4404
242	90	O=P(C1=C2C=CC=C1)(C3=C(C)C=C(C)C=C3C)C4=C2SC5=C4C=CC=C5	CH2Cl2	14.8945	-2.88476	14.8945	1.0019	0.356842	374.445	355.293	374.089	128	0	0.807692	1.46154	2.23077	1.98932	1225.29	18.0517	15.0372	16.7481	12.5139	8.82104	11.3443	7.1497	10.7967	5.32239	10.1757	4.48909	9.89432	-2.15	1.49549e+06	16.055	5.42331	1.94684	157.246	4.56505	0	7.14189	0	0	0	0	0	0	11.3368	60.1608	37.9645	36.4404
243	68	O=P(C1=C2C=CC=C1)(C3=C(C(C)C)C=C(C(C)C)C=C3C(C)C)C4=C2SC5=C4C=CC=C5	CH2Cl2	15.6732	-3.02277	15.6732	0.299201	0.25027	458.607	427.359	458.183	164	0	0.71875	1.3125	1.9375	1.97358	1360.56	22.7837	19.7693	21.4802	15.2459	11.6512	14.1745	9.91444	13.5614	6.78889	11.4532	5.10131	10.7568	-2.15	2.23513e+07	21.683	7.71658	2.99693	195.436	4.56505	0	7.14189	0	0	0	0	0	0	11.3368	96.1397	40.5104	36.4404
244	84	O=P1(C2=CC=CC=C2)C(C(C=CC=C3)=C3O4)C4C5=C1C=CC=C5	CH2Cl2	14.3327	-2.77348	14.3327	0.1125	0.628976	318.312	303.192	318.081	112	0	0.73913	1.3913	2.21739	1.83418	948.62	15.4409	12.424	13.3184	11.2987	7.80388	9.57985	6.07347	8.94398	4.91103	8.4318	3.94625	7.56108	-2.31	532702	13.1586	4.5948	1.61909	134.667	9.30191	11.8535	7.14189	0	0	0	0	0	0	0	72.7964	6.06637	21.736
245	0	S=P1(C2=CC=CC=C2)C(C(C=CC=C3)=C3O4)C4C5=C1C=CC=C5	CH2Cl2	6.43318	-1.94015	6.43318	0.064481	0.613591	334.38	319.26	334.058	112	0	0.73913	1.3913	2.21739	1.83418	950.62	15.4409	12.424	14.1349	11.2987	7.80388	10.6753	6.07347	10.6719	4.91103	10.3357	3.94625	9.09736	-1.89	532702	13.54	4.80129	1.70972	140.497	4.73686	11.8535	0	0	0	0	0	0	0	0	84.6033	16.6754	17.1647
246	88	O=P1(C2=CC=C(OC)C=C2)C(C(C=CC=C3)=C3O4)C4C5=C1C=CC=C5	CHCl3	14.4915	-2.85937	14.4915	0.157875	0.651402	348.338	331.202	348.092	124	0	0.88	1.56	2.32	1.76754	1009.66	17.0183	13.7549	14.6493	12.2305	8.32694	10.1029	6.43594	9.30646	5.22726	8.74803	4.10047	7.69224	-2.51	1.30839e+06	14.8012	5.24123	1.90331	146.145	14.0388	17.603	7.14189	0	0	0	0	0	0	0	42.4646	30.3318	21.736
247	90	O=P1(C2=CC=C(N(C)C)C=C2)C(C(C=CC=C3)=C3O4)C4C5=C1C=CC=C5	CHCl3	14.6002	-2.84208	14.6002	0.13768	0.639159	361.381	341.221	361.123	130	0	0.846154	1.5	2.23077	1.74034	1042.02	17.8885	14.7938	15.6883	12.6032	8.8326	10.6086	7.14874	10.0193	5.52094	9.04171	4.26903	7.8608	-2.51	1.85079e+06	15.7222	5.4914	1.9808	153.157	14.2018	11.8535	7.14189	0	0	0	0	0	0	0	42.4646	30.3318	41.5187
248	90	O=P1(C2=CC=CC=C2)C(C=CC=C3)=C3C(C4=CC=CC=C4)=C1C5=CC=C(N(C6=CC=CC=C6)C7=CC=CC=C7)C=C5	CH2Cl2	15.5462	-3.15492	15.5462	0.85431	0.194386	545.622	517.398	545.191	196	0	0.414634	0.878049	1.46341	1.44533	1841.91	27.6498	22.4685	23.3629	20.2482	13.8157	15.5225	10.105	12.7689	7.67433	10.8798	5.8641	9.13207	-4.91	5.84605e+09	25.0839	10.5778	4.34	240.801	9.46496	0	7.14189	0	0	0	0	0	0	0	133.46	53.0886	38.5585
249	92	O=P(C1=C2C=CC=C1)(C3=CC=CC=C3)C4=C2C(C5=CC=CC=C5)(C6=CC=CC=C6)C7=C4C=CC(N(C8=CC=CC=C8)C9=CC=CC=C9)=C7	CH2Cl2	16.1566	-3.25819	16.1566	0.709042	0.169911	633.731	601.475	633.222	228	0	0.4375	0.916667	1.47917	1.42366	2272.49	32.133	26.2779	27.1723	23.7194	16.393	18.0998	12.404	15.068	9.922	13.1101	8.02184	11.35	-5.69	3.03951e+11	28.5263	11.2308	4.03094	281.217	9.46496	0	7.14189	0	0	0	0	0	0	0	157.726	69.7886	32.9854
250	58	O=[As]1(C2=CC=CC=C2)C(C=C(C3=CC=CC=C3)S4)=C4C5=C1C=C(C6=CC=CC=C6)S5	CH2Cl2	14.8231	-3.70365	14.8231	0.977267	0.302481	484.477	467.341	483.994	144	0	0.533333	0.933333	1.36667	1.61365	1311.98	20.1312	15.9869	19.4965	14.7482	9.80664	15.0206	7.3269	15.0931	5.54609	15.2154	4.09121	14.9224	-2.58156	2.30084e+07	18.2084	6.98919	2.66459	185.518	0	0	0	0	0	186.72	0	0	0	0	0	0	0
251	65	O=P1(C2=CC=CC=C2)C3=C(C(F)=C(F)C(F)=C3F)C4=C1C(F)=C(F)C(F)=C4F	THF	14.5677	-4.9684	14.5677	0.441096	0.192978	420.195	415.155	419.995	144	0	0.5	0.857143	1.25	2.34028	1149.48	20.5411	13.2659	14.1604	13.1347	7.52594	9.23273	5.90389	8.53326	4.48422	7.60901	3.29578	6.42674	-2.67	2.06064e+06	18.6821	5.91151	2.05001	151.154	4.56505	0	53.6797	0	0	0	0	35.1233	0	0	30.3318	0	16.4314
252	60	O=P1(C2=CC=CC=C2)C3=C(C(F)=C(F)C(C4=CC=CC=C4)=C3F)C5=C1C(F)=C(C6=CC=CC=C6)C(F)=C5F	THF	16.316	-4.72928	16.316	0.0723455	0.130306	536.411	521.291	536.076	188	0	0.394737	0.710526	1.07895	1.82578	1677.04	26.7669	19.2835	20.1779	18.2796	11.4693	13.1761	8.75798	11.3873	6.71629	9.84108	5.068	8.22625	-4.09	5.57652e+08	24.2583	8.74299	3.18032	212.937	4.56505	11.6344	30.4108	0	0	0	0	26.3425	0	0	90.9955	11.1269	16.4314
253	54	O=P1(C2=CC=CC=C2)C3=C(C(F)=C(F)C(C4=CC=CS4)=C3F)C5=C1C(F)=C(C6=CC=CS6)C(F)=C5F	THF	16.1527	-4.68269	16.1527	0.00586406	0.126523	548.469	537.381	547.989	180	0	0.5	0.916667	1.30556	1.84228	1608.67	25.3526	17.7906	20.318	17.2796	10.4383	13.9044	7.98053	12.5053	6.12651	11.026	4.62575	9.29988	-3.13	2.46257e+08	23.2795	8.19688	2.93514	208.217	4.56505	11.6344	30.4108	0	0	0	0	26.3425	0	22.6736	42.4646	22.8929	26.1857
254	98	FC1=C(F)C(C#CC2=CC=CC=C2)=C(F)C3=C1C(C(F)=C(F)C(C#CC4=CC=CC=C4)=C5F)=C5P3(C6=CC=CC=C6)=O	THF	16.2491	-4.8152	16.2491	0.204858	0.088631	584.455	569.335	584.076	204	0	0.428571	0.785714	1.16667	1.7022	1941.37	29.5953	21.2835	22.1779	20.2459	12.4693	14.1761	9.25798	11.8873	6.80262	9.9274	4.88327	8.04152	-4.97	3.84007e+09	27.2122	10.4548	4.13648	236.395	4.56505	11.1269	42.0452	0	0	0	0	26.3425	0	0	90.4118	24.2655	27.5583
255	8	C[Si]1(C)C2=C(C3=C1C=CC=C3[Si]4(C)C)C4=CC=C2	cyclohexane	2.50506	-1.41231	2.50506	1.41231	0.635906	266.492	248.348	266.095	90	0	0.555556	0.833333	1.11111	2.27421	586.238	12.7067	11.4641	13.4641	8.45436	6.73803	12.738	6.70627	15.361	5.07229	12.1257	4.01681	10.4374	-1.12623	20348.8	10.7649	2.88751	0.95078	110.699	0	16.1477	0	0	0	0	0	0	0	0	62.5862	31.8738	0
256	26	C[Si]1(C)C2=C(C3=C1C=C(C4=CC=CC=C4)C=C3[Si]5(C)C)C5=CC(C6=CC=CC=C6)=C2	cyclohexane	2.55025	-1.74086	2.55025	1.34366	0.403711	418.688	392.48	418.157	146	0	0.4	0.7	1	1.66191	1156.6	20.673	18.0829	20.0829	14.387	10.8808	16.8808	9.87479	18.5295	7.43433	14.3984	5.67926	12.1137	-2.68623	1.26726e+07	18.1123	5.93223	2.26325	180.813	0	16.1477	0	0	0	0	0	0	0	0	111.117	54.1276	0
257	5	C[Si]1(C)C2=CC=CC([Si](C)(C)[Si]3(C)C)=C2C4=C3C=CC=C41	cyclohexane	2.62235	-1.48485	2.62235	1.38948	0.652982	324.648	300.456	324.119	108	0	0.52381	0.857143	1.2381	2.27052	719.546	15.2067	13.9641	16.9641	9.70436	7.98803	17.988	8.33127	27.736	6.63479	27.8042	4.54507	17.3122	-0.909351	64321.3	13.7329	3.70035	1.35753	130.598	0	8.07387	0	0	0	0	0	0	0	0	86.0537	21.5004	0
258	33	C[Si]1(C)C2=CC(C3=CC=CC=C3)=CC([Si](C)(C)[Si]4(C)C)=C2C5=C4C=C(C6=CC=CC=C6)C=C51	cyclohexane	2.661	-1.81339	2.661	1.35866	0.323348	476.844	444.588	476.181	164	0	0.393939	0.727273	1.09091	1.72812	1305.37	23.173	20.5829	23.5829	15.637	12.1308	22.1308	11.4998	30.9045	8.99683	30.077	6.20752	18.9215	-2.46935	3.97178e+07	21.09	6.78289	2.73096	200.712	0	8.07387	0	0	0	0	0	0	0	0	134.585	43.7542	0
259	31	CC1=NC2=C(C=C1)C=CC=C2O[Al](OC3=CC=CC4=C3N=C(C)C=C4)O[Si]5(O[Al](OC6=CC=CC7=C6N=C(C)C=C7)OC8=CC=CC9=C8N=C(C)C=C9)C%10=C(C=CC=C%10)C%11=C5C=CC=C%11	THF	7.73636	-3.98705	7.73636	0.533939	0.110095	898.964	858.644	898.235	314	0	0.323077	0.615385	0.923077	1.10883	3066.48	44.0718	36.0589	39.3683	31.774	21.4513	26.0962	16.1142	22.4079	11.5605	19.8314	8.51696	17.9616	-6.63818	9.40791e+14	41.0911	17.0558	7.88069	386.608	22.1094	45.0649	0	0	0	38.8599	0	19.9359	0	0	121.327	87.3528	54.6941
260	13	C1(C(C2=CC=CC=C2)=CC(C3=CC=CC=C3)=C4)=C4C(C=CC=C5)=C5[Si]16C(C(C7=CC=CC=C7)=CC(C8=CC=CC=C8)=C9)=C9C%10=C6C=CC=C%10	CH2Cl2	2.48495	-2.85424	2.85424	1.24285	0.168835	636.87	604.614	636.227	228	0	0.22449	0.530612	0.918367	1.40643	2336.15	32.365	26.9752	27.9752	24.3197	17.1068	19.1068	13.198	16.7754	10.653	15.7184	8.70108	14.7178	-6.02312	7.07697e+11	28.0308	11.0194	4.09605	288.2	0	0	8.07387	0	0	0	0	0	0	0	169.858	111.774	0
261	17	C1(C=CC=C2)=C2C(C=C(C3=CC=CC=C3)C=C4C5=CC=CC=C5)=C4[Si]1(C6=CC=CC=C6)C7=CC=CC=C7	CH2Cl2	2.44104	-2.57709	2.57709	1.24866	0.253376	486.69	460.482	486.18	174	0	0.324324	0.783784	1.37838	1.682	1649.21	24.6583	20.5111	21.5111	18.3702	12.8748	14.8748	9.70605	13.3994	7.74012	12.6715	6.22348	11.61	-4.46312	9.39513e+08	21.7902	8.88332	3.35658	219.092	0	0	8.07387	0	0	0	0	0	0	0	145.593	66.2603	0
262	9	C[Si]([Si]1([Si](C)(C)C)C(C=CC=C2)=C2C3=C1C(C4=CC=CC=C4)=CC(C5=CC=CC=C5)=C3)(C)C	CH2Cl2	2.65598	-1.95027	2.65598	1.30105	0.268078	478.86	444.588	478.197	166	0	0.454545	0.939394	1.51515	1.98674	1296.5	23.4325	20.7376	23.7376	15.6598	12.0534	23.0534	11.474	38.0127	7.57651	44.7252	6.76384	53.8709	-2.46935	3.17613e+07	22.3292	7.79526	3.28606	201.506	0	7.10892	0	0	0	0	0	0	0	0	129.398	50.7002	15.1828
263	7	C[Si]([Si]1([Si](C)(C2=CC=CC=C2)C)C(C=CC=C3)=C3C4=C1C(C5=CC=CC=C5)=CC(C6=CC=CC=C6)=C4)(C7=CC=CC=C7)C	CH2Cl2	2.70636	-2.484	2.70636	1.27616	0.16979	603.002	564.698	602.228	210	0	0.372093	0.790698	1.32558	1.69627	1843.11	29.6583	25.5111	28.5111	20.8702	15.3748	25.3748	12.9561	36.6494	10.1925	47.3767	8.30307	53.509	-4.02935	1.03194e+10	27.7828	10.6006	4.13738	258.891	0	7.10892	0	0	0	0	0	0	0	0	187.341	50.7002	0
264	10	C1(C=CC=C2)=C2C(C=CC=C3)=C3[Si]14C(C=CC=C5)=C5C6=C4C=CC=C6	CH2Cl2	2.37543	-2.15179	2.37543	1.4271	0.375175	332.478	316.35	332.102	116	0	0.32	0.56	0.84	1.88575	968.351	16.4325	13.7376	14.7376	12.4207	8.8094	10.8094	6.93234	10.587	5.90463	10.8807	5.05046	10.6644	-2.90312	2.06341e+06	13.3946	4.58758	1.43994	147.972	0	0	8.07387	0	0	0	0	0	0	0	97.0619	43.0007	0
265	10	C1(C=CC=C2)=C2C(C=CC=C3)=C3[Si]1(C4=CC=CC=C4)C5=CC=CC=C5	CH2Cl2	2.34877	-2.22586	2.34877	1.40044	0.435394	334.494	316.35	334.118	118	0	0.36	0.72	1.16	1.98195	948.66	16.692	13.8923	14.8923	12.4207	8.72607	10.7261	6.57322	10.3053	5.36592	10.2527	4.40004	9.58893	-2.90312	1.57328e+06	14.4408	5.57431	1.93254	148.978	0	0	8.07387	0	0	0	0	0	0	0	109.195	31.8738	0
266	0	CC[Si]1(CC)C(C=CC=C2)=C2C3=C1C=CC=C3	CH2Cl2	2.36965	-1.42157	2.36965	1.31699	0.704489	238.406	220.262	238.118	86	0	0.705882	1.11765	1.52941	2.38124	505.457	11.8805	10.533	11.533	8.33166	6.52602	8.94023	4.88038	9.53616	4.38255	9.73105	3.42746	8.0389	-1.34312	15108.3	10.7885	3.84703	1.29038	104.323	0	8.07387	0	0	0	0	0	0	0	0	74.4666	21.5004	0
267	1	CC[Si]1(CC)C(C=C(C)C(C)=C2)=C2C3=C1C=C(C)C(C)=C3	CH2Cl2	2.50849	-1.53022	2.50849	1.31399	0.71526	294.514	268.306	294.18	110	0	0.619048	0.952381	1.28571	2.4239	661.604	15.3614	14.2236	15.2236	9.94072	8.18072	10.5949	6.75332	11.4091	5.79615	11.1	4.02679	8.77098	-1.34312	63916.9	14.5882	4.84271	1.86688	129.783	0	8.07387	0	0	0	0	0	0	0	0	50.2011	71.4491	0
268	2	CC(C(C)=C1)=CC2=C1[Si](C3=CC=CC=C3)(C4=CC=CC=C4)C5=C2C=C(C)C(C)=C5	CH2Cl2	2.48765	-2.33451	2.48765	1.37394	0.394813	390.602	364.394	390.18	142	0	0.448276	0.793103	1.17241	2.01466	1121.4	20.173	17.5829	18.5829	14.0297	10.3808	12.3808	8.44615	12.1782	6.77952	11.6216	5.00862	10.3488	-2.90312	6.61338e+06	18.1462	6.56988	2.5057	174.438	0	0	8.07387	0	0	0	0	0	0	0	84.9291	81.8226	0
269	7	CC[Si]1(CC)C(C=C(OC)C(OC)=C2)=C2C3=C1C=C(OC)C(OC)=C3	CH2Cl2	5.5803	-1.85937	5.5803	0.762955	0.74265	358.51	332.302	358.16	134	0	0.6	0.92	1.2	2.37464	733.269	18.1899	15.8566	16.8566	12.0927	8.63021	11.0444	6.29476	10.9505	5.57584	10.8797	4.15239	8.72576	-2.14312	565312	17.6726	6.63433	2.40537	150.237	18.9475	8.07387	22.998	0	0	0	0	0	0	0	25.9357	45.7658	0
270	8	COC(C(OC)=C1)=CC2=C1[Si](C3=CC=CC=C3)(C4=CC=CC=C4)C5=C2C=C(OC)C(OC)=C5	CH2Cl2	5.76305	-2.66366	5.76305	0.711026	0.369722	454.598	428.39	454.16	166	0	0.454545	0.787879	1.12121	1.98998	1199.79	23.0014	19.2159	20.2159	16.1818	10.8303	12.8303	7.9876	11.7197	6.55921	11.4013	5.13422	10.3035	-3.70312	5.69446e+07	21.1588	8.33456	3.03494	194.892	18.9475	0	31.0719	0	0	0	0	0	0	0	60.6637	56.1393	0
271	32	CC[Si]1(CC)C(C=C(C(OC)=O)C=C2)=C2C3=C1C=C(C(OC)=O)C=C3	CH2Cl2	11.9882	-2.01715	11.9882	0.315637	0.625769	354.478	332.302	354.129	130	0	0.8	1.2	1.52	2.25188	785.27	18.1899	15.0113	16.0113	12.0167	8.48038	10.8946	6.2931	10.9489	5.40975	10.7136	3.99663	8.64114	-2.40312	557715	17.4209	6.48172	2.50016	148.333	9.47373	8.07387	0	0	0	11.9386	0	9.58907	0	0	38.0684	45.7658	0
272	32	O=C(C1=CC2=C(C=C1)C3=C(C=C(C(OC)=O)C=C3)[Si]2(C4=CC=CC=C4)C5=CC=CC=C5)OC	CH2Cl2	12.4845	-2.82144	12.4845	0.367565	0.312081	450.566	428.39	450.129	162	0	0.575758	0.969697	1.33333	1.93553	1256.55	23.0014	18.3706	19.3706	16.1058	10.6804	12.6804	7.98594	11.718	6.39312	11.2352	4.97846	10.2189	-3.96312	5.61527e+07	20.9128	8.18583	3.1211	192.988	9.47373	0	8.07387	0	0	11.9386	0	9.58907	0	0	72.7964	56.1393	0
273	8	C[Si]1(C2=CC=CC=C2)C3=C(C=CC=C3)C4=C1C=CC=C4	hexane	2.47917	-1.80366	2.47917	1.43159	0.597631	272.423	256.295	272.102	96	0	0.55	1	1.55	2.10112	729.034	13.5791	11.5056	12.5056	9.81552	7.06538	9.56538	5.58219	9.48689	4.57279	9.08753	3.53555	7.67932	-2.12312	88826.1	11.6827	4.18669	1.41251	120.286	0	8.07387	0	0	0	0	0	0	0	0	85.4098	26.6871	0
274	10	C[Si]1(C2=CC=C(C)C=C2)C3=C(C=CC=C3)C4=C1C=CC=C4	hexane	2.48843	-1.82659	2.48843	1.32955	0.603168	286.45	268.306	286.118	102	0	0.619048	1.09524	1.61905	2.05988	769.752	14.4494	12.4282	13.4282	10.2094	7.47607	9.97607	6.08219	9.98689	4.85057	9.36531	3.65096	7.76895	-2.12312	125238	12.605	4.4368	1.67446	126.651	0	8.07387	0	0	0	0	0	0	0	0	84.9069	33.6108	0
275	7	C[Si]1(C2=CC(C)=CC=C2)C3=C(C=CC=C3)C4=C1C=CC=C4	hexane	2.4925	-1.83505	2.4925	1.35008	0.603168	286.45	268.306	286.118	102	0	0.666667	1.2381	1.80952	2.08764	787.002	14.4494	12.4282	13.4282	10.2094	7.47607	9.97607	6.08565	9.99035	4.81708	9.30949	3.72014	7.95069	-2.12312	123732	12.605	4.4368	1.67446	126.651	0	8.07387	0	0	0	0	0	0	0	0	84.9069	33.6108	0
276	14	C[Si]1(C2=C(C)C=CC=C2)C3=C(C=CC=C3)C4=C1C=CC=C4	hexane	2.5	-1.84822	2.5	1.41497	0.603168	286.45	268.306	286.118	102	0	0.571429	1	1.52381	2.11868	787.002	14.4494	12.4282	13.4282	10.2262	7.48205	9.98205	6.03109	9.89711	4.90539	9.57046	3.87714	8.42169	-2.12312	126372	12.605	4.4368	1.61172	126.651	0	8.07387	0	0	0	0	0	0	0	0	84.9069	33.6108	0
277	4	C[Si]1(C2=CC=C(OC)C=C2)C3=C(C=CC=C3)C4=C1C=CC=C4	hexane	5.31912	-1.8949	5.31912	0.917516	0.661534	302.449	284.305	302.113	108	0	0.681818	1.18182	1.68182	1.99708	790.836	15.1565	12.8365	13.8365	10.7474	7.58844	10.0884	5.94467	9.84937	4.88902	9.40376	3.68842	7.8064	-2.32312	218926	13.3475	4.85328	1.70632	131.764	4.73686	13.8234	0	0	0	0	0	0	0	0	67.2107	38.8198	0
278	9	C[Si]1(C2=CC=C(C(OCC)=O)C=C2)C3=C(C=CC=C3)C4=C1C=CC=C4	hexane	11.943	-2.03198	11.943	0.256396	0.539354	344.486	324.326	344.123	124	0	0.84	1.36	1.88	1.85519	898.751	17.4409	14.4518	15.4518	12.1581	8.6301	11.1301	6.51399	10.4187	5.19504	9.70978	3.91814	8.03612	-2.65312	857976	15.8503	6.00994	2.34704	148.656	4.73686	8.07387	0	0	0	5.96931	0	4.79454	0	0	67.2107	45.7436	0
279	7	C[Si]1(C2=CC=CS2)C3=C(C=CC=C3)C4=C1C=CC=C4	hexane	2.48958	-1.73292	2.48958	1.44506	0.600543	278.452	264.34	278.059	92	0	0.736842	1.31579	1.84211	2.12239	697.968	12.872	10.7591	12.5756	9.31552	6.54987	9.92952	5.19347	10.3696	4.23563	10.6761	3.28159	9.17226	-1.64312	62248.6	11.206	3.9232	1.38397	117.926	0	0	8.07387	0	0	0	0	0	11.3368	0	67.2107	26.8804	4.50042
280	12	C[Si]1(C2=CC=C([Si]3(C)C(C=CC=C4)=C4C5=C3C=CC=C5)C=C2)C6=C(C=CC=C6)C7=C1C=CC=C7	hexane	2.53372	-2.01841	2.53372	1.42716	0.346845	466.732	440.524	466.157	162	0	0.323529	0.558824	0.823529	1.40431	1368.31	22.9156	19.547	21.547	16.631	12.1308	17.1308	10.0097	17.8191	8.4829	17.5124	6.66503	14.901	-3.46623	1.67328e+08	19.954	7.01817	2.42056	203.14	0	16.1477	0	0	0	0	0	0	0	0	134.421	53.3742	0
281	7	C[Si]1(C2=CC=C([Si]3(C)C(C=CC=C4)=C4C5=C3C=CC=C5)S2)C6=C(C=CC=C6)C7=C1C=CC=C7	hexane	2.5632	-2.00916	2.5632	1.44188	0.341877	472.761	448.569	472.114	158	0	0.393939	0.666667	0.969697	1.4555	1354.65	22.2085	18.8006	21.617	16.131	11.6283	17.4448	9.59623	19.1368	8.0349	20.1667	6.31238	17.9603	-2.98623	1.11595e+08	19.4801	6.76527	2.39547	200.78	0	0	16.1477	0	0	0	0	0	11.3368	0	122.289	43.0007	9.00084
282	4	C[Si]1(C2=CC=C(C3=CC=C([Si]4(C)C(C=CC=C5)=C5C6=C4C=CC=C6)S3)S2)C7=C(C=CC=C7)C8=C1C=CC=C8	hexane	2.54908	-2.01233	2.54908	1.40649	0.248599	554.888	528.68	554.101	182	0	0.368421	0.657895	0.973684	1.23307	1646.81	25.4846	21.3635	24.9965	18.5974	13.1973	19.8303	10.7601	21.3845	8.88375	22.2966	6.91511	19.3532	-3.28623	1.68053e+09	22.6755	8.10658	2.88925	233.478	0	0	16.1477	0	0	0	0	0	0	22.6736	122.289	55.1334	18.7551
283	55	C1(C(C=CC=C2)=C2O3)=C3C(OC4=C5C=CC=C4)=C5[Si]1(C6=CC=CC=C6)C7=CC=CC=C7	CHCl3	6.50576	-2.63779	6.50576	0.89516	0.38848	414.536	396.392	414.108	146	0	0.419355	0.806452	1.25806	1.77121	1454.13	20.4156	16.7088	17.7088	15.387	10.5426	12.5426	8.08674	11.7414	6.56079	11.4523	5.40064	10.755	-3.82312	5.21774e+07	16.9186	6.09489	2.06033	179.93	8.8343	11.166	19.5944	0	0	0	0	0	0	0	97.0619	22.5062	21.1459
284	68	C1(C(C=CC=C2)=C2S3)=C3C(SC4=C5C=CC=C4)=C5[Si]1(C6=CC=CC=C6)C7=CC=CC=C7	CHCl3	2.37201	-2.42946	2.42946	1.40217	0.308836	446.672	428.528	446.062	146	0	0.419355	0.806452	1.25806	1.77121	1454.13	20.4156	16.7088	19.3418	15.387	10.5426	14.1756	8.08674	13.8458	6.56079	14.3663	5.40064	14.6426	-2.98312	5.21774e+07	17.6726	6.50605	2.23303	189.622	0	0	8.07387	0	0	0	0	0	0	22.6736	97.0619	43.6521	19.1541
285	22	C1(C=C(P(C2=CC=CC=C2)C3=CC=CC=C3)S4)=C4C(SC(P(C5=CC=CC=C5)C6=CC=CC=C6)=C7)=C7[Si]1(C8=CC=CC=C8)C9=CC=CC=C9	CHCl3	2.6404	-2.63813	2.6404	0.710204	0.121796	714.908	682.652	714.119	234	0	0.326531	0.591837	0.877551	1.33727	2075	32.6245	26.6861	31.108	24.3197	16.5269	22.8432	12.1499	22.9624	9.36433	22.6107	7.29631	22.3792	-4.20312	5.97295e+11	30.826	13.2539	5.33138	299.486	0	0	8.07387	0	0	0	0	0	0	22.6736	181.991	69.941	18.9908
286	85	O=P(C1=CC2=C(S1)C3=C(C=C(P(C4=CC=CC=C4)(C5=CC=CC=C5)=O)S3)[Si]2(C6=CC=CC=C6)C7=CC=CC=C7)(C8=CC=CC=C8)C9=CC=CC=C9	CHCl3	15.8389	-3.24397	15.8389	0.826445	0.132576	746.906	714.65	746.109	246	0	0.352941	0.607843	0.882353	1.3831	2302.36	34.4698	27.5026	31.9245	25.0517	16.8921	23.9387	12.6977	24.6055	9.96591	24.8627	7.62971	23.6031	-4.60312	1.28198e+12	32.3142	12.8656	4.95191	307.066	9.1301	0	22.3577	0	0	0	0	0	0	22.6736	181.991	32.8796	30.9725
287	30	CCCCC(C=C1)=CC=C1[Si]2(C3=CC=C(CCCC)C=C3)C(C=C(P(C4=CC=CC=C4)C5=CC=CC=C5)S6)=C6C7=C2C=C(P(C8=CC=CC=C8)C9=CC=CC=C9)S7	CHCl3	2.69198	-2.74651	2.74651	0.734406	0.075817	827.124	778.74	826.244	282	0	0.403509	0.719298	1.01754	1.32062	2268.03	38.6077	32.7741	37.1959	28.1834	20.4696	26.7859	15.0188	25.8313	11.3626	24.609	8.52463	23.556	-4.20312	2.38957e+13	38.3224	17.3388	7.39431	350.406	0	0	8.07387	0	0	0	0	0	0	22.6736	196.547	106.751	18.9908
289	86	C[Si](C)(/C=C/C(C)(C)C)C(S1)=CC2=C1C(SC([Si](C)(/C=C/C(C)(C)C)C)=C3)=C3[Si]2(C4=CC=CC=C4)C5=CC=CC=C5	THF	2.66658	-2.44387	2.66658	0.197867	0.173862	627.156	580.788	626.235	214	0	0.560976	0.902439	1.21951	1.80662	1466.16	29.8467	26.5541	31.1871	19.0452	14.8639	24.6516	15.031	30.223	8.16211	23.9868	5.70256	20.6177	-2.02935	9.08536e+08	30.4292	10.6006	5.80826	259.48	0	16.1477	8.07387	0	0	0	0	0	0	22.6736	164.078	40.5777	9.75429
290	84	C[Si](C)(/C=C/[Si](C)(C)C)C(S1)=CC2=C1C(SC([Si](C)(/C=C/[Si](C)(C)C)C)=C3)=C3[Si]2(C4=CC=CC=C4)C5=CC=CC=C5	THF	2.68757	-2.42651	2.68757	1.26097	0.158537	659.306	612.938	658.189	214	0	0.487805	0.829268	1.14634	1.80662	1472.44	29.8467	26.5541	33.1871	19.0452	14.8639	31.8063	15.031	40.3538	8.16211	26.9868	5.70256	26.1177	-1.59558	9.08536e+08	30.8489	10.8399	5.96079	261.513	0	16.1477	8.07387	0	0	0	0	0	0	34.0722	149.665	29.7477	9.75429
291	82	C[Si](C)(/C=C/[Si](CC)(CC)CC)C(S1)=CC2=C1C(SC([Si](C)(/C=C/[Si](CC)(CC)CC)C)=C3)=C3[Si]2(C4=CC=CC=C4)C5=CC=CC=C5	THF	2.76836	-2.4678	2.76836	1.32979	0.0996195	743.468	685.004	742.283	250	0	0.489362	0.808511	1.10638	1.75225	1559.3	34.0894	30.7967	37.4297	22.4092	18.2279	33.4129	15.1451	40.6958	12.094	38.7824	7.76322	31.421	-1.59558	2.77471e+10	36.6791	14.3304	6.55051	299.702	0	16.1477	8.07387	0	0	0	0	0	0	34.0722	188.19	29.7477	9.75429
292	80	C[Si](C)(/C=C/C1=CC=CC=C1)C(S2)=CC3=C2C(SC([Si](C)(/C=C/C4=CC=CC=C4)C)=C5)=C5[Si]3(C6=CC=CC=C6)C7=CC=CC=C7	THF	2.65084	-2.49846	2.65084	1.27815	0.147474	667.136	628.832	666.172	222	0	0.466667	0.8	1.15556	1.42546	1837.27	31.0725	26.3276	30.9606	21.7876	15.6853	25.473	13.1204	28.3123	9.14616	24.9709	6.52331	20.8234	-3.58935	2.75592e+10	30.0851	11.9707	5.46902	278.675	0	16.1477	8.07387	0	0	0	0	0	0	22.6736	183.199	40.8746	9.75429
293	81	C[Si](C)(/C=C/C1=CC=C(C)C=C1)C(S2)=CC3=C2C(SC([Si](C)(/C=C/C4=CC=C(C)C=C4)C)=C5)=C5[Si]3(C6=CC=CC=C6)C7=CC=CC=C7	THF	2.65693	-2.51108	2.65693	1.28577	0.141115	695.19	652.854	694.204	234	0	0.489362	0.851064	1.21277	1.40116	1926.18	32.813	28.1729	32.8059	22.5753	16.5067	26.2944	14.1204	29.3123	9.70171	25.5264	6.75014	21.0502	-3.58935	5.54965e+10	31.982	12.4564	5.89281	291.405	0	16.1477	8.07387	0	0	0	0	0	0	22.6736	182.193	54.7221	9.75429
294	85	C[Si](C)(/C=C/[Si](C1=CC=CC=C1)(C2=CC=CC=C2)C3=CC=CC=C3)C(S4)=CC5=C4C(SC([Si](C)(/C=C/[Si](C6=CC=CC=C6)(C7=CC=CC=C7)C8=CC=CC=C8)C)=C9)=C9[Si]5(C%10=CC=CC=C%10)C%11=CC=CC=C%11	THF	2.71624	-2.74236	2.74236	1.41621	0.0757372	1031.73	973.268	1030.28	346	0	0.295775	0.521127	0.760563	1.09006	3016.97	48.524	40.8746	47.5076	34.6763	24.828	38.7704	20.1112	42.666	15.0369	40.3257	11.2362	37.1154	-6.27558	2.46492e+16	47.0711	19.3853	8.23295	433.665	0	16.1477	24.2216	0	0	0	0	0	0	22.6736	303.773	60.8681	9.75429
295	17	C[Si](C)(/C=C/C1=CC=C(N(C)C)C=C1)C(S2)=CC3=C2C(SC([Si](C)(/C=C/C4=CC=C(N(C)C)C=C4)C)=C5)=C5[Si]3(C6=CC=CC=C6)C7=CC=CC=C7	THF	2.65693	-2.54198	2.65693	1.2296	0.132755	753.274	704.89	752.257	258	0	0.490196	0.843137	1.17647	1.35055	2033.43	35.9677	31.0673	35.7003	24.3967	17.7427	27.5304	15.2709	30.4629	10.366	26.1907	7.16216	21.4622	-3.98935	3.27437e+11	35.415	13.8595	6.62183	315.654	9.79982	16.1477	8.07387	0	0	0	0	0	0	22.6736	146.801	65.1401	49.3198
296	40	C[Si](C)(/C=C/C1=CC=C(C#N)C=C1)C(S2)=CC3=C2C(SC([Si](C)(/C=C/C4=CC=C(C#N)C=C4)C)=C5)=C5[Si]3(C6=CC=CC=C6)C7=CC=CC=C7	THF	9.24075	-2.58081	9.24075	0.688487	0.155806	717.156	680.868	716.163	238	0	0.530612	0.897959	1.2449	1.37951	2117.39	34.2272	28.0673	32.7003	23.6513	16.4539	26.2416	13.7666	28.9586	9.62658	25.4513	6.73254	21.0326	-4.60935	1.63918e+11	32.9142	13.0185	5.99105	300.19	0	16.1477	8.07387	0	0	0	0	0	10.5238	22.6736	146.801	65.1401	9.75429
297	15	CSC(S1)=CC2=C1C(SC(C3=CC4=C(S3)C5=C(C=C(SC)S5)[Si]4(C6=CC=CC=C6)C7=CC=CC=C7)=C8)=C8[Si]2(C9=CC=CC=C9)C%10=CC=CC=C%10	THF	2.62067	-2.50724	2.62067	1.40812	0.119917	783.276	753.036	782.021	242	0	0.36	0.64	0.94	1.23977	2252.6	33.4508	27.3059	34.2049	24.6714	16.5599	26.2753	12.6957	26.5816	10.384	27.9097	8.37195	27.3646	-3.18623	9.82055e+11	31.5415	12.2079	4.33853	319.119	0	0	16.1477	0	0	0	0	0	0	68.8709	121.327	78.2708	29.2629
298	20	CC1=NC(C2=CC3=C(S2)C4=C(C=C(SC)S4)[Si]3(C5=CC=CC=C5)C6=CC=CC=C6)=CC=C1	THF	4.852	-2.36722	4.852	1.06219	0.250578	483.759	462.591	483.061	156	0	0.71875	1.34375	1.96875	1.71318	1380.59	21.7085	17.8322	21.2817	15.7127	10.5962	15.4539	8.01207	14.955	6.21135	14.8988	4.87105	14.3011	-2.44312	5.45433e+07	20.1842	7.85076	2.92188	201.388	0	0	8.07387	0	0	0	4.98398	0	0	34.4355	66.73	58.1919	15.4482
299	22	CSC(S1)=CC2=C1C(SC(C3=NC(C4=CC5=C(S4)C6=C(C=C(SC)S6)[Si]5(C7=CC=CC=C7)C8=CC=CC=C8)=CC=C3)=C9)=C9[Si]2(C%10=CC=CC=C%10)C%11=CC=CC=C%11	THF	5.53039	-2.54208	5.53039	1.05443	0.11214	860.362	827.098	859.048	270	0	0.375	0.696429	1.03571	1.08529	2619.13	37.4339	30.4852	37.3841	27.6377	18.5011	28.2166	14.1038	27.9897	11.3951	28.7701	9.09072	27.9509	-4.03623	2.33564e+13	35.1518	13.8152	5.05321	353.396	0	0	16.1477	0	0	0	0	4.98398	0	68.8709	127.394	90.4035	19.5086
300	2	CSC(S1)=CC2=C1C(SC(C3=CC=C(C4=CC=C(C5=CC6=C(S5)C7=C(C=C(SC)S7)[Si]6(C8=CC=CC=C8)C9=CC=CC=C9)S4)S3)=C%10)=C%10[Si]2(C%11=CC=CC=C%11)C%12=CC=CC=C%12	THF	2.58062	-2.48506	2.58062	1.34487	0.104463	947.53	913.258	945.996	290	0	0.3	0.583333	0.9	0.941734	2887.39	40.0028	32.4318	40.9638	29.6041	19.6977	31.0462	15.0235	31.0769	12.0817	32.1695	9.57743	30.7628	-3.78623	1.88409e+14	37.9333	14.9423	5.55678	384.514	0	0	16.1477	0	0	0	0	0	0	91.5445	121.327	102.536	48.7715
301	8	CSC(S1)=CC2=C1C(SC(C(S3)=CC4=C3C5=C([Si]4(CCCC)CCCC)C=C(C6=CC7=C(S6)C8=C(C=C(SC)S8)[Si]7(C9=CC=CC=C9)C%10=CC=CC=C%10)S5)=C%11)=C%11[Si]2(C%12=CC=CC=C%12)C%13=CC=CC=C%13	THF	2.75284	-2.54159	2.75284	1.24459	0.0786219	1087.83	1037.43	1086.1	342	0	0.347826	0.623188	0.927536	0.98519	3203.8	46.486	39.0197	48.5517	33.9694	24.1524	37.9151	18.6918	38.9237	15.2426	41.0259	12.211	40.9202	-3.56935	1.48827e+16	45.3044	17.8738	6.64292	441.809	0	8.07387	16.1477	0	0	0	0	0	0	91.5445	160.858	112.865	48.7715
302	80	C[Si](C(O1)=CC2=C1C(OC([Si](C)(C)C)=C3)=C3[Si]2(C4=CC=CC=C4)C5=CC=CC=C5)(C)C	CH2Cl2	6.65941	-2.48485	6.65941	0.982683	0.386291	458.782	428.542	458.155	158	0	0.548387	0.903226	1.22581	1.93119	1139.8	22.0183	19.2447	22.2447	14.631	11.0426	20.0426	10.689	24.4066	6.37039	14.5775	4.72577	11.9436	-2.34935	1.31205e+07	20.5476	6.82293	3.01725	187.518	8.8343	16.1477	19.5944	0	0	0	0	0	0	0	99.9457	22.5062	10.3735
303	67	FC(C(C=C1)=CC=C1C2=CC3=C(S2)C4=C(C=C(C5=CC=C(C(F)(F)F)C=C5)S4)[Si]3(C6=CC=C(CCCC)C=C6)C7=CC=C(CCCC)C=C7)(F)F	CHCl3	13.4669	-4.42563	13.4669	0.687851	0.096578	746.958	710.67	746.193	262	0	0.490196	0.843137	1.15686	1.45235	1963.97	35.9677	28.2192	30.8522	24.4274	17.2619	20.8949	13.2081	19.0445	9.88379	17.582	7.14636	15.9096	-3.92312	3.1182e+11	35.4783	13.8979	6.64375	303.015	0	0	8.07387	0	0	12.3526	0	0	26.3425	22.6736	99.4855	105.082	19.5086
304	90	CC1=CC(C)=CC(C)=C1B(C2=CC3=C(S2)C4=C(C=C(B(C5=C(C)C=C(C)C=C5C)C6=C(C)C=C(C)C=C6C)S4)[Si]3(C7=CC=CC=C7)C8=CC=CC=C8)C9=C(C)C=C(C)C=C9C	CHCl3	2.69522	-2.80341	2.80341	0.12629	0.136734	842.908	786.46	842.378	302	0	0.327869	0.57377	0.819672	1.39824	2594.54	43.0675	38.0182	40.6512	29.1805	21.8934	25.5264	18.3808	24.2804	13.606	21.3358	11.753	20.8209	-4.93325	4.15011e+13	41.4208	15.7592	6.79511	374.512	0	0	8.07387	0	13.4255	0	0	0	0	22.6736	209.94	113.385	9.75429
305	84	FC(C(C=C1)=CC=C1C2=CC3=C(S2)C4=C(C=C(SC)S4)[Si]3(C5=CC=CC=C5)C6=CC=CC=C6)(F)F	CHCl3	13.1399	-4.33481	13.1399	0.617782	0.181302	536.741	517.589	536.037	174	0	0.685714	1.22857	1.77143	1.62453	1461.61	24.2085	18.5962	22.0457	16.924	11.0433	15.901	8.42297	15.3659	6.56732	15.2814	5.03029	14.496	-2.58312	1.74616e+08	22.854	8.51757	3.55767	214.665	0	0	8.07387	0	0	6.1763	0	0	13.1712	34.4355	72.7964	56.8316	14.6314
306	83	CSC1=CC2=C(S1)C3=C(C=C(B(C4=C(C)C=C(C)C=C4C)C5=C(C)C=C(C)C=C5C)S3)[Si]2(C6=CC=CC=C6)C7=CC=CC=C7	CHCl3	2.65262	-2.51298	2.65262	0.188407	0.152967	640.824	603.528	640.192	218	0	0.545455	0.977273	1.43182	1.5844	1876.82	30.75	26.5397	29.9892	21.2325	15.3304	20.1881	12.4438	19.4183	9.42757	18.1574	7.94778	17.5401	-3.08818	1.28961e+10	29.6133	11.3676	4.54648	275.873	0	0	8.07387	0	6.71275	0	0	0	0	34.4355	135.302	79.388	9.75429
307	71	C[Si](C1=CC2=C(S1)C3=C(C=C([Si](C)(C)C)S3)[Si]2(C4=CC=CC=C4)C5=CC=CC=C5)(C)C	CHCl3	2.63825	-2.27651	2.63825	1.3877	0.330315	490.918	460.678	490.11	158	0	0.548387	0.903226	1.22581	1.93119	1139.8	22.0183	19.2447	23.8777	14.631	11.0426	21.6756	10.689	27.3275	6.37039	21.1293	4.72577	17.5379	-1.50935	1.31205e+07	21.3423	7.25151	3.24528	197.21	0	0	8.07387	0	0	0	0	0	0	22.6736	112.078	29.7477	9.75429
308	17	C[Si](C1=CC2=C(C3=C([Si]2(C4=C5SC([Si](C)(C)C)=C4)C6=C5SC([Si](C)(C)C)=C6)C=C([Si](C)(C)C)S3)S1)(C)C	THF	2.74598	-2.25309	2.74598	1.40457	0.224067	645.326	605.006	644.086	196	0	0.378378	0.567568	0.72973	1.76918	1329.52	27.0851	24.4424	32.7084	16.8414	13.4424	32.7084	15.1638	44.6315	7.91358	32.634	5.70191	26.5624	-0.115584	1.14746e+08	27.0738	7.9995	3.81773	244.437	0	0	8.07387	0	0	0	0	0	0	45.3471	102.83	38.7486	19.5086
309	10	C[SiH](C1=CC2=C(C3=C([Si]2(C4=C5SC([SiH](C)C)=C4)C6=C5SC([SiH](C)C)=C6)C=C([SiH](C)C)S3)S1)C	THF	2.73162	-2.12136	2.73162	0.824453	0.276712	589.218	556.962	588.023	172	0	0.424242	0.636364	0.818182	1.75159	1183.71	23.3945	20.7518	29.6366	15.6388	12.2159	29.0289	10.9351	32.3242	7.30917	29.3186	5.43782	25.2477	-0.115584	4.12762e+07	23.293	7.94136	3.09722	221.364	0	0	8.07387	0	0	0	0	0	0	45.3471	76.6416	38.7486	19.5086
310	10	C[Si](C1=CC2=C(C3=C([Si]2(C4=C5SC([Si](C)(C6=CC=CC=C6)C)=C4)C7=C5SC([Si](C)(C8=CC=CC=C8)C)=C7)C=C([Si](C)(C9=CC=CC=C9)C)S3)S1)(C%10=CC=CC=C%10)C	THF	2.78244	-2.65687	2.78244	1.52779	0.151943	893.61	845.226	892.149	284	0	0.298246	0.491228	0.684211	1.27745	2400.45	39.5366	33.9894	42.2554	27.2621	20.0851	37.3511	18.1279	44.905	13.4027	43.0196	9.44383	35.8545	-3.23558	1.18652e+13	37.9971	13.3881	5.53305	359.205	0	32.2955	8.07387	0	0	0	0	0	0	45.3471	218.716	38.7486	19.5086
311	36	C1([SiH2]2)=C(C3=C2C=CS3)SC=C1	THF	2.30451	-0.054784	2.30451	0.054784	0.466722	194.356	188.308	193.968	54	0	0.909091	1.45455	2	2.38127	361.395	7.25915	5.833	8.88021	5.44949	3.58078	6.7543	2.7267	6.43609	2.08067	6.61102	1.55342	6.58131	-0.383117	883.392	6.16824	2.06025	0.731543	75.3377	0	0	0	0	0	0	0	0	0	22.6736	12.1327	21.1336	9.75429
312	7	[H][Si@]1(C2=C(C3=C([Si@]41[H])C=CS3)SC=C2)C5=C(C6=C4C=CS6)SC=C5	THF	2.4567	-1.06417	2.4567	1.06417	0.407078	386.696	376.616	385.92	106	0	0.454545	0.727273	1	1.77436	855.478	14.2588	11.4065	16.9819	10.9327	7.23537	15.7301	5.77561	17.8388	4.86876	21.3359	4.04774	25.1808	-0.766234	505518	12.6316	4.4025	1.41463	146.896	0	16.6285	0	0	0	0	0	0	0	45.3471	24.2655	42.2672	19.5086
313	32	C[Si]1(C)C2=C(C3=C1C=C(C4=CC=C5C(C=CC=C5)=C4)S3)SC(C6=CC7=CC=CC=C7C=C6)=C2	CH2Cl2	2.5193	-1.69208	2.5193	1.30613	0.221612	474.726	452.55	474.093	158	0	0.484848	0.909091	1.36364	1.3453	1574.23	22.1561	18.5541	21.1871	16.0756	11.352	15.985	9.45576	15.8875	7.08504	13.4619	5.16268	12.3521	-2.98312	9.95539e+07	19.483	7.00621	2.93029	202.352	0	8.07387	0	0	0	0	0	0	0	22.6736	85.8904	67.3107	19.5086
314	27	C[Si]1(C2=CC=CC=C2)C3=C(C4=C1C=C(C5=CC=C6C(C=CC=C6)=C5)S4)SC(C7=CC8=CC=CC=C8C=C7)=C3	CH2Cl2	2.55633	-2.11429	2.55633	1.29576	0.198558	536.797	512.605	536.109	180	0	0.447368	0.894737	1.39474	1.32518	1870.44	25.269	20.9409	23.5738	18.6808	13.0126	17.1456	10.3218	16.3309	8.16684	15.4931	6.05947	14.0525	-3.76312	1.75049e+09	22.2415	8.37062	3.25941	231.044	0	8.07387	0	0	0	0	0	0	0	22.6736	109.675	72.4974	19.5086
315	21	C1(C2=CC3=CC=CC=C3C=C2)=CC([Si]4(C5=CC=CC=C5)C6=CC=CC=C6)=C(C7=C4C=C(C8=CC=C9C(C=CC=C9)=C8)S7)S1	CH2Cl2	2.54042	-2.53649	2.54042	1.28538	0.177674	598.868	572.66	598.125	202	0	0.348837	0.744186	1.18605	1.32421	2128.02	28.3819	23.3276	25.9606	21.286	14.6733	18.3063	11.3128	17.1493	8.95996	16.6582	6.95626	15.7528	-4.54312	2.93975e+10	24.9998	9.74995	3.7907	259.736	0	0	8.07387	0	0	0	0	0	0	22.6736	133.46	77.6842	19.5086
316	54	C[Si]1(C)C2=C(C3=C1C=CS3)SC=C2	THF	2.45546	-1.25617	2.45546	1.25617	0.601179	222.41	212.33	221.999	66	0	0.923077	1.38462	1.84615	2.43628	422.483	9.05204	7.6259	10.2589	6.21034	4.37367	9.13298	3.9518	10.1114	2.88337	8.76547	2.09962	8.87545	-0.383117	2008.21	7.96933	2.34768	0.846928	86.8743	0	8.07387	0	0	0	0	0	0	0	22.6736	25.2268	21.1336	9.75429
317	76	C[Si]1(C)C2=C(C3=C1C=C([Si](C)(C)C)S3)SC([Si](C)(C)C)=C2	THF	2.59658	-1.4321	2.59658	1.18581	0.710914	366.776	340.568	366.078	114	0	0.714286	1.04762	1.33333	2.21223	648.688	15.7925	14.4712	19.1042	9.42069	7.7212	19.3542	8.8319	26.0657	4.49547	17.933	2.93218	14.1372	0.0506494	41403.5	15.9278	4.53658	2.41136	139.826	0	8.07387	0	0	0	0	0	0	0	22.6736	64.5088	19.3743	9.75429
318	74	C[Si]1(C)C2=C(C3=C1C(C=CC=C4)=C4S3)SC5=C2C=CC=C5	CH2Cl2	2.5238	-1.58505	2.5238	1.45017	0.403154	322.53	308.418	322.031	102	0	0.666667	1.09524	1.57143	1.99503	938.242	14.1899	11.9353	14.5683	10.1767	7.2212	11.8542	6.22969	12.5841	4.64719	11.054	3.77671	11.7509	-1.42312	165673	12.1539	3.85658	1.39112	132.238	0	8.07387	0	0	0	0	0	0	0	22.6736	49.4922	33.2786	19.1541
319	72	CCCCCC[Si]1(CCCCCC)C2=C(C3=C1C(C=CC=C4)=C4S3)SC5=C2C=CC=C5	CH2Cl2	2.43377	-1.77724	2.43377	1.32373	0.16303	462.8	428.528	462.187	162	0	0.580645	1.03226	1.48387	1.70081	1088.39	21.2609	19.0064	21.6394	15.298	12.3425	16.3897	9.30812	15.5767	7.26851	15.5038	5.81804	15.8091	-1.42312	2.50796e+07	21.424	9.20971	3.62923	195.887	0	8.07387	0	0	0	0	0	0	0	22.6736	101.612	45.3668	19.1541
320	49	[H][Si]1(C)C2=C(C3=C1C(C=CC=C4)=C4S3)SC5=C2C=CC=C5	CH2Cl2	2.50296	-1.02657	2.50296	1.02657	0.429646	308.503	296.407	308.015	96	0	0.7	1.15	1.65	1.94754	897.16	13.2672	11.0126	13.8003	9.84334	6.8759	10.8183	5.40373	10.1062	4.34001	10.2272	3.47225	10.5094	-1.42312	124565	11.2597	3.81603	1.25657	126.469	0	8.79674	0	0	0	0	0	0	0	22.6736	42.9452	33.2786	19.1541
321	81	C1(C2=CC=CC=C2)=CC([Si]3(C4=CC=CC=C4)C5=CC=CC=C5)=C(C6=C3C=C(C7=CC=CC=C7)S6)S1	CH2Cl2	2.51038	-2.42913	2.51038	1.30307	0.243016	498.748	476.572	498.093	166	0	0.4	0.742857	1.11429	1.57785	1489.92	23.2441	19.0182	21.6512	17.3533	11.8639	15.4969	8.921	14.7574	7.00861	14.7069	5.47592	14.2907	-3.50312	3.89526e+08	20.8347	8.31302	3.16224	214.373	0	0	8.07387	0	0	0	0	0	0	22.6736	121.327	44.0065	19.5086
322	20	FC1=C(F)C(F)=C(F)C2=C1C(C(F)=C(F)C(F)=C3F)=C3[Si]2(C)C	THF	14.0894	-3.68532	14.0894	0.771574	0.293539	354.272	348.224	354.011	122	0	0.434783	0.695652	1	2.63316	816.312	17.4282	11.5237	12.5237	10.5295	6.26186	9.26186	5.63686	9.88686	4.0342	7.47318	3.03159	6.31803	-1.90312	110407	15.9724	4.55861	1.70686	124.918	0	8.07387	46.5378	0	0	0	0	35.1233	0	0	13.094	10.3735	11.1269
323	70	FC1=C(F)C(C2=CC=CC=C2)=C(F)C3=C1C(C(F)=C(F)C(C4=CC=CC=C4)=C5F)=C5[Si]3(C)C	THF	15.8377	-3.47109	15.8377	0.0898659	0.174663	470.488	454.36	470.093	166	0	0.424242	0.727273	1.06061	1.90849	1320.6	23.654	17.5413	18.5413	15.6744	10.2053	13.2053	8.49094	12.7409	6.26627	9.70525	4.80542	8.12237	-3.32312	3.07342e+07	21.5188	7.34783	2.84625	186.701	0	19.7083	23.2689	0	0	0	0	26.3425	0	0	73.7577	21.5004	11.1269
324	100	FC1=C(F)C(C#CC2=CC=CC=C2)=C(F)C3=C1C(C(F)=C(F)C(C#CC4=CC=CC=C4)=C5F)=C5[Si]3(C)C	THF	15.7707	-3.5575	15.7707	0.371176	0.113862	518.532	502.404	518.093	182	0	0.459459	0.810811	1.16216	1.75949	1575.89	26.4824	19.5413	20.5413	17.6408	11.2053	14.2053	8.99094	13.2409	6.35259	9.79158	4.62069	7.93764	-4.20312	2.13051e+08	24.4895	9.02795	3.83516	210.159	0	19.7083	23.2689	0	0	0	0	26.3425	0	0	73.174	34.6389	22.2538
325	26	FC1=C(F)C(F)=C(F)C2=C1C(C(F)=C(F)C(F)=C3F)=C3[Si]2(C4=CC=CC=C4)C5=CC=CC=C5	THF	15.46	-4.52974	15.46	0.101682	0.154824	478.414	468.334	478.042	166	0	0.363636	0.666667	1	2.16138	1324.28	23.654	16.2972	17.2972	15.7398	9.58323	11.5832	7.49391	11.1486	5.9478	10.7855	4.68243	9.90282	-3.46312	3.65201e+07	21.3861	7.27538	2.56365	182.302	0	0	54.6116	0	0	0	0	35.1233	0	0	60.6637	10.3735	21.5004
326	70	FC1=C(F)C(C2=CC=CC=C2)=C(F)C3=C1C(C(F)=C(F)C(C4=CC=CC=C4)=C5F)=C5[Si]3(C6=CC=CC=C6)C7=CC=CC=C7	THF	17.2083	-4.31551	17.2083	0.0521097	0.114808	594.63	574.47	594.124	210	0	0.302326	0.581395	0.906977	1.76361	1863.12	29.8797	22.3148	23.3148	20.8848	13.5266	15.5266	10.348	14.0027	8.17987	13.0176	6.45625	11.7072	-4.88312	9.73353e+09	26.9805	10.135	3.70718	244.085	0	11.6344	31.3428	0	0	0	0	26.3425	0	0	121.327	21.5004	21.5004
327	80	FC1=C(F)C(C2=CC=CS2)=C(F)C3=C1C(C(F)=C(F)C(C4=CC=CS4)=C5F)=C5[Si]3(C6=CC=CC=C6)C7=CC=CC=C7	THF	17.045	-4.26545	17.045	0.118591	0.111829	606.688	590.56	606.037	202	0	0.390244	0.756098	1.09756	1.77623	1793.89	28.4655	20.8219	23.4549	19.8848	12.4956	16.2549	9.57055	15.1206	7.59009	14.2025	6.014	12.7808	-3.92312	4.23743e+09	26.0059	9.57793	3.45745	239.366	0	11.6344	31.3428	0	0	0	0	26.3425	0	22.6736	72.7964	33.2663	31.2546
328	100	FC1=C(F)C(C#CC2=CC=CC=C2)=C(F)C3=C1C(C(F)=C(F)C(C#CC4=CC=CC=C4)=C5F)=C5[Si]3(C6=CC=CC=C6)C7=CC=CC=C7	THF	17.1413	-4.40191	17.1413	0.33792	0.085523	642.674	622.514	642.124	226	0	0.340426	0.659574	1	1.65808	2132.24	32.7082	24.3148	25.3148	22.8511	14.5266	16.5266	10.848	14.5027	8.2662	13.1039	6.27152	11.5224	-5.76312	6.67415e+10	29.9207	11.8712	4.67001	267.543	0	11.6344	31.3428	0	0	0	0	26.3425	0	0	120.744	34.6389	32.6273
329	65	FC1=C(F)C(C#CC2=CC=CC=C2)=C(F)C3=C1C(C(F)=C(F)C(C#CC4=CC=CC=C4)=C5F)=C5[Sn]3(C6=CC=CC=C6)C7=CC=CC=C7	THF	17.1591	-5.57317	17.1591	0.381176	0.0806431	733.299	713.139	734.049	226	0	0.340426	0.659574	1	1.65808	2132.24	32.7082	24.3148	27.1689	22.8511	14.5266	20.2348	10.848	21.2789	8.2662	22.0735	6.27152	21.2581	-5.1813	6.67415e+10	30.4715	12.2053	4.83258	270.78	0	0	0	0	0	272.33	0	0	0	0	0	0	0
330	0.9	C[Si](C1=CC2=C(C3=C([Sn]2(C4=CC=CC=C4)C5=CC=CC=C5)C=C([Si](C)(C)C)S3)S1)(C)C	THF	2.66985	-3.33338	3.33338	1.37632	0.278682	581.543	551.303	582.035	158	0	0.548387	0.903226	1.22581	1.93119	1142.55	22.0183	19.2447	25.7318	14.631	11.0426	25.3838	10.689	34.2471	6.37039	30.7072	4.72577	29.595	-0.927532	1.31205e+07	21.894	7.55395	3.4079	200.447	0	0	0	0	0	202.349	0	0	0	0	0	0	0
331	29.6	C1(C=CC=C2)=C2C([Sn]3(C4=CC=CC=C4)C5=CC=CC=C5)=C(C6=C3C(C=CC=C7)=C7S6)S1	THF	2.40361	-3.51304	3.51304	1.41995	0.256813	537.297	519.153	537.987	146	0	0.419355	0.806452	1.25806	1.77121	1454.13	20.4156	16.7088	21.1959	15.387	10.5426	17.8838	8.08674	20.622	6.56079	24.1926	5.40064	26.8409	-2.4013	5.21774e+07	18.1972	6.79675	2.35683	192.858	0	0	0	0	0	194.489	0	0	0	0	0	0	0
332	0	FC1=C(F)C(F)=C(F)C2=C1C(C(F)=C(F)C(F)=C3F)=C3S2	THF	13.666	-2.25996	13.666	0.0543519	0.303455	328.183	328.183	327.959	110	0	0.380952	0.666667	1	2.73419	852.769	15.6353	9.43196	10.2485	9.76863	5.17011	5.9866	4.02217	5.04279	2.90217	4.07709	1.96338	3.1134	-1.9	60469	14.0548	4.29592	1.60301	113.759	0	0	46.5378	0	0	0	0	35.1233	0	11.3368	0	0	10.7724
333	3	FC1=C(F)C(C2=CC=CC=C2)=C(F)C3=C1C(C(F)=C(F)C(C4=CC=CC=C4)=C5F)=C5S3	THF	15.2865	-1.56327	15.2865	0.0628288	0.190066	444.399	434.319	444.041	154	0	0.419355	0.774194	1.12903	1.94264	1361.8	21.8611	15.4495	16.266	14.9136	9.11351	9.93001	6.87625	7.89688	5.13424	6.30916	3.73441	4.90933	-3.32	1.68628e+07	19.6321	7.12874	2.76383	175.542	0	0	34.9033	0	0	0	0	26.3425	0	11.3368	60.6637	11.1269	10.7724
334	27	FC1=C(F)C(C2=CC=CS2)=C(F)C3=C1C(C(F)=C(F)C(C4=CC=CS4)=C5F)=C5S3	THF	15.1232	-1.54387	15.1232	0.12931	0.184973	456.457	450.409	455.954	146	0	0.517241	0.931034	1.27586	1.97432	1292.31	20.4469	13.9566	16.4061	13.9136	8.08248	10.6583	6.09881	9.01482	4.54446	7.4941	3.29216	5.98297	-2.36	7.03632e+06	18.6549	6.57979	2.50444	170.823	0	0	34.9033	0	0	0	0	26.3425	0	34.0104	12.1327	22.8929	20.5267
335	8	FC1=C(F)C(C#CC2=CC=CC=C2)=C(F)C3=C1C(C(F)=C(F)C(C#CC4=CC=CC=C4)=C5F)=C5S3	THF	15.2195	-1.67473	15.2195	0.333433	0.11814	492.443	482.363	492.041	170	0	0.428571	0.8	1.17143	1.76945	1618.63	24.6895	17.4495	18.266	16.8799	10.1135	10.93	7.37625	8.39688	5.22056	6.39549	3.54968	4.7246	-4.2	1.16703e+08	22.5852	8.86612	3.80493	199.001	0	11.1269	34.9033	0	0	0	0	26.3425	0	11.3368	60.0799	24.2655	21.8994
336	50	[H][Ge]1([H])C2=C(SC(CCCC)=C2)C3=C1C=C(CCCC)S3	THF	2.5497	-0.611156	2.5497	0.611156	0.595748	351.096	328.92	352.037	102	0	0.842105	1.31579	1.73684	1.79848	515.061	13.2423	11.9209	16.5211	9.31319	7.54962	12.1497	5.51803	11.73	3.86064	11.5127	2.77253	11.8252	-0.0571429	40870.2	13.9045	6.14868	2.85855	130.28	0	0	0	0	0	130.911	0	0	0	0	0	0	0
337	35	CCCCC(S1)=CC2=C1C(SC(CCCC)=C3)=C3[Ge]2([Si](C)(C)C)[Si](C)(C)C	THF	2.74067	-2.3089	2.74067	1.28561	0.350799	495.462	457.158	496.117	150	0	0.703704	1.07407	1.37037	2.24508	737.12	20.0352	18.7138	24.4449	12.574	10.8425	27.8678	10.3681	56.3241	6.38391	76.5481	5.61309	96.2738	0.376623	867186	22.0706	7.89748	3.55743	178.568	0	0	0	0	0	179.918	0	0	0	0	0	0	0
338	50	CCCCC(S1)=CC2=C1C(SC(CCCC)=C3)=C3[Ge]2(C)C	THF	2.59455	-1.96167	2.59455	1.28759	0.598119	379.15	352.942	380.069	114	0	0.809524	1.2381	1.61905	1.95225	579.434	15.0352	13.7138	17.4449	10.074	8.34252	16.2697	6.74313	18.0957	4.67259	15.2923	3.24346	15.481	-0.0571429	86183.9	15.824	6.21129	2.79333	139.515	0	0	0	0	0	140.258	0	0	0	0	0	0	0
339	41	C[Si]1(C)C2=C(C=CC=C2)C3=C1C(C(OC4=O)=O)=C4C(C)=C3	CHCl3	12.2059	-1.98576	12.2059	0.464936	0.424485	294.382	280.27	294.071	104	0	0.952381	1.61905	2.38095	2.18712	849.354	14.9388	12.1115	13.1115	9.92556	6.9712	9.9712	6.21359	10.5023	4.63374	8.18577	3.73036	7.13618	-2.20312	85840.9	12.531	3.70834	1.3767	123.119	4.73686	8.07387	0	0	0	11.9386	0	9.58907	0	0	43.4259	33.9875	0
340	32	C[Si]1(C)C2=C(C=C(OC)C=C2)C3=C1C(C(OC4=O)=O)=C4C(C)=C3	CHCl3	12.3043	-2.07701	12.3043	0.438978	0.457972	324.408	308.28	324.082	116	0	1	1.69565	2.3913	2.13152	911.723	16.5161	13.4424	14.4424	10.8574	7.49425	10.4943	6.57952	10.8682	4.93341	8.48544	3.88555	7.26731	-2.40312	211475	14.2058	4.3226	1.65256	134.598	9.47373	13.8234	0	0	0	11.9386	0	9.58907	0	0	25.2268	46.1203	0
341	53	C[Si]1(C)C2=C(C=CC(OC)=C2)C3=C1C(C(OC4=O)=O)=C4C(C)=C3	CHCl3	12.3043	-2.11342	12.3043	0.438978	0.457972	324.408	308.28	324.082	116	0	1	1.69565	2.3913	2.11467	911.723	16.5161	13.4424	14.4424	10.8574	7.49425	10.4943	6.57952	10.8682	4.93341	8.46311	3.86966	7.26569	-2.40312	211940	14.2058	4.3226	1.65256	134.598	9.47373	13.8234	0	0	0	11.9386	0	9.58907	0	0	25.2268	46.1203	0
342	37	C[Si]1(C)C2=C(C=C(C)C=C2)C3=C1C(C(OC4=O)=O)=C4C(C)=C3	CHCl3	12.2728	-2.0087	12.2728	0.466531	0.426358	308.409	292.281	308.087	110	0	0.909091	1.59091	2.31818	2.17522	893.691	15.809	13.0341	14.0341	10.3194	7.38188	10.3819	6.71704	11.0057	4.88175	8.43378	3.89331	7.27507	-2.20312	120007	13.4591	3.95531	1.45242	129.484	4.73686	8.07387	0	0	0	11.9386	0	9.58907	0	0	42.9229	40.9113	0
343	61	C[Si](C1=CC2=C(C3=C([Ge]2(C4=CC=C(C=CC=C5)C5=C4)C6=CC(C=CC=C7)=C7C=C6)C=C([Si](C)(C)C)S3)S1)(C)C	CHCl3	2.69198	-3.27854	3.27854	1.33053	0.192353	635.562	601.29	636.085	194	0	0.461538	0.846154	1.23077	1.64302	1759.18	27.1561	23.5541	29.2852	18.5637	13.852	26.6811	13.0808	33.8174	8.32175	28.6594	6.19462	26.2016	-2.22338	1.00823e+09	25.7251	8.88698	3.94036	244.295	0	0	0	0	0	246.315	0	0	0	0	0	0	0
344	54	C[Si](C1=CC2=C(C3=C([Ge]2(C4=CC=C(C5=CC=CC=C5)C=C4)C6=CC=C(C7=CC=CC=C7)C=C6)C=C([Si](C)(C)C)S3)S1)(C)C	CHCl3	2.68388	-3.29037	3.29037	1.28122	0.158263	687.638	649.334	688.117	214	0	0.418605	0.744186	1.06977	1.5084	1762.15	29.9846	25.8635	31.5946	20.5637	15.1853	28.0144	13.8437	34.5803	8.80686	29.2382	6.43602	26.2807	-2.74338	7.78377e+09	28.9945	10.7061	4.91837	269.046	0	0	0	0	0	271.29	0	0	0	0	0	0	0
345	58	C[Si]1(C)C2=C(C=CC(C)=C2)C3=C1C(C(OC4=O)=O)=C4C(C)=C3	CHCl3	12.2728	-2.01715	12.2728	0.466531	0.426358	308.409	292.281	308.087	110	0	0.909091	1.59091	2.31818	2.16509	893.691	15.809	13.0341	14.0341	10.3194	7.38188	10.3819	6.71704	11.0057	4.88175	8.41145	3.87742	7.35886	-2.20312	120563	13.4591	3.95531	1.45242	129.484	4.73686	8.07387	0	0	0	11.9386	0	9.58907	0	0	42.9229	40.9113	0
346	50	C[Si]1(C)C2=C(C=C(F)C=C2)C3=C1C(C(OC4=O)=O)=C4C(C)=C3	CHCl3	13.6908	-2.17536	13.6908	0.297959	0.425621	312.372	299.268	312.062	110	0	1	1.68182	2.40909	2.17522	899.262	15.809	12.4121	13.4121	10.3194	7.07086	10.0709	6.35791	10.6466	4.68829	8.24032	3.75169	7.13345	-2.27312	120007	13.394	3.92378	1.4381	127.285	4.73686	13.8911	0	0	0	11.9386	0	13.9795	0	0	25.2268	46.1203	0
347	51	C[Si]1(C)C2=C(C=CC(F)=C2)C3=C1C(C(OC4=O)=O)=C4C(C)=C3	CHCl3	13.697	-2.25715	13.697	0.278564	0.425621	312.372	299.268	312.062	110	0	1	1.68182	2.40909	2.16509	899.262	15.809	12.4121	13.4121	10.3194	7.07086	10.0709	6.35791	10.6466	4.68829	8.21799	3.7358	7.12746	-2.27312	120563	13.394	3.92378	1.4381	127.285	4.73686	13.8911	0	0	0	11.9386	0	13.9795	0	0	25.2268	46.1203	0
348	25	CCCC[Ge]1(CCCC)C2=C(C3=C1C=C(C4=CC=C(C(F)(F)F)C=C4)S3)SC(C5=CC=C(C(F)(F)F)C=C5)=C2	THF	13.1361	-4.37391	13.1361	0.657437	0.133041	639.286	611.062	640.075	206	0	0.589744	0.948718	1.25641	1.61503	1331.08	28.0014	21.6004	25.3315	18.4747	13.1191	19.8173	10.1463	21.1499	7.60922	21.9487	5.52768	22.8371	-2.03714	5.39021e+08	28.4901	10.7451	5.36122	234.623	0	0	0	0	0	235.89	0	0	0	0	0	0	0
349	23	CCCCCC[Ge]1(CCCCCC)C2=C(C3=C1C=C(C4=CC=C(C(F)(F)F)C=C4)S3)SC(C5=CC=C(C(F)(F)F)C=C5)=C2	THF	13.2459	-4.37721	13.2459	0.651921	0.0786447	695.394	659.106	696.137	230	0	0.534884	0.906977	1.23256	1.59538	1394.69	30.8299	24.4289	28.1599	20.4747	15.1191	21.8173	11.5605	22.5641	8.60922	22.9487	6.27768	23.1525	-2.03714	3.75955e+09	32.359	13.1345	6.81004	260.083	0	0	0	0	0	261.573	0	0	0	0	0	0	0
350	22	CCCCCCC(CC)C[Ge]1(CC(CC)CCCCCC)C2=C(C3=C1C=C(C4=CC=C(C(F)(F)F)C=C4)S3)SC(C5=CC=C(C(F)(F)F)C=C5)=C2	THF	13.4723	-4.3895	13.4723	0.58527	0.0533684	807.61	755.194	808.263	278	0	0.529412	0.901961	1.21569	1.64083	1554.32	36.813	30.412	34.1431	24.3384	18.9828	25.681	14.5947	25.2132	11.0558	25.6772	8.03628	26.9435	-2.03714	1.578e+11	40.1545	17.4036	9.37481	311.002	0	0	0	0	0	312.94	0	0	0	0	0	0	0
351	20	CCCCCCCC[Ge]1(CCCCCCCC)C2=C(C3=C1C=C(C4=CC=C(C(F)(F)F)C=C4)S3)SC(C5=CC=C(C(F)(F)F)C=C5)=C2	THF	13.3318	-4.37991	13.3318	0.647942	0.0607611	751.502	707.15	752.2	254	0	0.489362	0.829787	1.17021	1.54398	1458.56	33.6583	27.2573	30.9884	22.4747	17.1191	23.8173	12.9748	23.9783	9.60922	23.9487	6.98478	23.8596	-2.03714	2.62571e+10	36.2487	15.6695	8.40639	285.542	0	0	0	0	0	287.257	0	0	0	0	0	0	0
352	24	CCCCCCCC[Ge]1(CCCCCCCC)C2=C(C3=C1C=C(C#CC4=CC=C(C(F)(F)F)C=C4)S3)SC(C#CC5=CC=C(C(F)(F)F)C=C5)=C2	THF	13.105	-4.38742	13.105	0.542733	0.0515833	799.546	755.194	800.2	270	0	0.490196	0.843137	1.19608	1.49501	1717.4	36.4867	29.2573	32.9884	24.441	18.1191	24.8173	13.4748	24.4783	9.70026	23.7725	6.92914	23.5002	-2.91714	1.73562e+11	39.294	17.7362	10.1531	309.001	0	0	0	0	0	310.938	0	0	0	0	0	0	0
353	48	FC1=C(F)C(C2=CC([Ge]3(CCCCCCCC)CCCCCCCC)=C(C4=C3C=C(C5=C(F)C(F)=C(C(F)(F)F)C(F)=C5F)S4)S2)=C(F)C(F)=C1C(F)(F)F	THF	15.3858	-5.76945	15.3858	0.255928	0.0454971	895.422	859.134	896.125	302	0	0.436364	0.727273	1.01818	1.73327	1822.79	40.6202	29.6622	33.3933	25.8275	17.9883	24.6865	13.8319	24.8354	10.2022	24.4785	7.49351	24.423	-2.59714	5.53578e+11	43.5238	17.0941	8.23836	318.867	0	0	0	0	0	320.387	0	0	0	0	0	0	0
354	36	FC(C(C=C1)=CC=C1C2=CC3=C(C4=C([Ge]3(C5=CC=CC=C5)C6=CC=CC=C6)C=C(C7=CC=C(C(F)(F)F)C=C7)S4)S2)(F)F	THF	13.2749	-4.41526	13.2749	0.691993	0.129361	679.266	659.106	680.012	214	0	0.44186	0.790698	1.11628	1.46272	1775.09	29.9846	22.1313	25.8624	20.5637	13.3192	19.1483	10.3392	20.2737	7.88549	21.2562	5.91804	21.5565	-3.59714	7.72979e+09	28.1896	10.2485	4.66885	253.817	0	0	0	0	0	255.308	0	0	0	0	0	0	0
355	48	FC1=C(F)C(C2=CC([Ge]3(C4=CC=CC=C4)C5=CC=CC=C5)=C(C6=C3C=C(C7=C(F)C(F)=C(C(F)(F)F)C(F)=C7F)S6)S2)=C(F)C(F)=C1C(F)(F)F	THF	15.3313	-5.8048	15.3313	0.0945762	0.0943506	823.186	811.09	823.937	262	0	0.411765	0.705882	0.980392	1.57761	2149.76	36.9465	24.5362	28.2673	23.9165	14.1883	20.0175	11.1963	21.1309	8.47849	21.786	6.42676	22.1199	-4.15714	1.63149e+11	35.2545	11.9466	5.0694	287.142	0	0	0	0	0	288.438	0	0	0	0	0	0	0
356	38	FC(C(C=C1)=CC=C1C2=CC3=C(C4=C([Ge]3(C5=CC=C(C=CC=C6)C6=C5)C7=CC(C=CC=C8)=C8C=C7)C=C(C9=CC=C(C(F)(F)F)C=C9)S4)S2)(F)F	THF	13.497	-4.43754	13.497	0.697774	0.123307	779.386	755.194	780.044	250	0	0.392157	0.764706	1.13725	1.33441	2428.21	35.1224	26.4407	30.1718	24.4963	16.1286	21.9577	12.731	22.6655	9.83684	23.1138	7.38689	23.0795	-4.63714	5.81447e+11	32.2824	11.6973	5.25836	299.181	0	0	0	0	0	301.119	0	0	0	0	0	0	0
357	30	FC(C(C=C1)=CC=C1C2=CC3=C(C4=C([Ge]3(C5=CC=C(C6=CC=CC=C6)C=C5)C7=CC=C(C8=CC=CC=C8)C=C7)C=C(C9=CC=C(C(F)(F)F)C=C9)S4)S2)(F)F	THF	13.5484	-4.44581	13.5484	0.697796	0.115669	831.462	803.238	832.075	270	0	0.345455	0.654545	0.981818	1.27845	2434.4	37.9508	28.7501	32.4812	26.4963	17.4619	23.2911	13.4939	23.4284	10.322	23.6926	7.62829	23.1586	-5.15714	4.44645e+12	35.539	13.5473	6.26019	323.932	0	0	0	0	0	326.093	0	0	0	0	0	0	0
358	40	FC(C(C=C1)=CC=C1[Ge]2(C3=CC=C(C(F)(F)F)C=C3)C4=C(C5=C2C=C(C6=CC=C(C(F)(F)F)C=C6)S5)SC(C7=CC=C(C(F)(F)F)C=C7)=C4)(F)F	THF	13.7069	-4.68522	13.7069	0.416303	0.122671	815.26	797.116	815.987	262	0	0.352941	0.607843	0.862745	1.49808	2056.78	36.725	25.2444	28.9754	23.774	14.7745	20.6036	11.7573	21.6919	8.76236	22.133	6.36015	21.8905	-4.01714	1.53225e+11	35.3884	12.0197	6.17909	291.541	0	0	0	0	0	292.997	0	0	0	0	0	0	0
359	70	FC(C(C=C1)=CC=C1[Ge]2(C3=CC=C(C(F)(F)F)C=C3)C4=C(C5=C2C=C([Si](C)(C)C)S5)SC([Si](C)(C)C)=C4)(F)F	THF	13.5397	-4.4724	13.5397	0.72604	0.155736	671.436	643.212	672.029	206	0	0.538462	0.846154	1.10256	1.88254	1416.08	28.7588	22.3578	28.0889	17.8414	12.4978	25.327	12.1071	32.8437	7.24727	27.6786	5.16788	25.0125	-1.60338	2.629e+08	28.9084	9.20198	4.83259	236.655	0	0	0	0	0	238.194	0	0	0	0	0	0	0
360	0	BrC1=CC([Ge]2(C3=CC=C(C#N)C=C3)C4=CC=C(C#N)C=C4)=C(C5=C2C=C(Br)S5)S1	THF	9.28059	-3.22236	9.28059	0.669047	0.282425	598.888	588.808	597.786	138	0	0.655172	1.03448	1.37931	1.90115	1233.95	20.173	14.7404	21.6434	14.0721	8.68911	16.1043	6.71493	19.4079	5.31228	19.5908	4.13965	21.428	-1.67714	7.71304e+06	19.2961	7.22858	2.81914	195.23	0	0	0	0	0	197.163	0	0	0	0	0	0	0
361	18	N#CC(C=C1)=CC=C1[Ge]2(C3=CC=C(C#N)C=C3)C4=C(C5=C2C=C(C6=CC=C(C#N)C=C6)S5)SC(C7=CC=C(C#N)C=C7)=C4	THF	9.57961	-3.62065	9.57961	0.617364	0.220522	643.312	625.168	644.018	198	0	0.418605	0.72093	1.02326	1.53479	2035.84	29.5535	22.4977	26.2287	21.0807	13.4011	19.2302	10.2135	20.148	7.96945	21.3401	5.90237	21.4327	-5.21714	1.37656e+10	26.6672	10.56	4.21245	259.124	0	0	0	0	0	260.932	0	0	0	0	0	0	0
362	46	FC(C1=CC([Ge]2(C3=CC(C(F)(F)F)=CC(C(F)(F)F)=C3)C4=C(C5=C2C=C([Si](C)(C)C)S5)SC([Si](C)(C)C)=C4)=CC(C(F)(F)F)=C1)(F)F	THF	14.2747	-5.53565	14.2747	0.077654	0.126738	807.43	781.222	808.003	254	0	0.425532	0.680851	0.893617	2.09085	1663.76	35.4993	25.4709	31.2019	21.0517	13.9531	26.7822	13.546	34.2826	7.99815	28.2421	5.69231	25.8615	-2.02338	5.15049e+09	36.2621	10.9882	6.40673	274.378	0	0	0	0	0	275.883	0	0	0	0	0	0	0
363	28	FC(C1=CC([Ge]2(C3=CC(C(F)(F)F)=CC(C(F)(F)F)=C3)C4=C(C5=C2C=C(C6=CC(C(F)(F)F)=CC(C(F)(F)F)=C6)S5)SC(C7=CC(C(F)(F)F)=CC(C(F)(F)F)=C7)=C4)=CC(C(F)(F)F)=C1)(F)F	THF	14.5628	-6.83019	14.5628	0.0841004	0.121722	1087.25	1073.14	1087.94	358	0	0.253731	0.447761	0.641791	1.73108	2581.76	50.206	31.4705	35.2016	30.1947	17.685	23.5141	14.6351	24.5696	10.2641	23.4474	7.43198	23.2504	-4.85714	5.78414e+13	50.0313	15.5804	9.36214	366.987	0	0	0	0	0	368.376	0	0	0	0	0	0	0
364	58	COC1=CC([Ge]2(C3=CC(OC)=CC(OC)=C3)C4=C(C5=C2C=C([Si](C)(C)C)S5)SC([Si](C)(C)C)=C4)=CC(OC)=C1	THF	5.84201	-3.56231	5.84201	0.819917	0.234142	655.546	617.242	656.096	206	0	0.487179	0.794872	1.05128	1.99347	1385.26	28.3277	24.5683	30.2994	18.3584	13.1348	25.9639	12.1596	32.8962	7.52571	27.7697	5.39735	25.4554	-1.98338	4.55552e+08	28.5419	10.1332	4.71494	244.846	0	0	0	0	0	246.624	0	0	0	0	0	0	0
365	29	COC1=CC([Ge]2(C3=CC(OC)=CC(OC)=C3)C4=C(C5=C2C=C(C6=CC(OC)=CC(OC)=C6)S5)SC(C7=CC(OC)=CC(OC)=C7)=C4)=CC(OC)=C1	THF	5.90495	-3.96045	5.90495	0.72239	0.129107	783.48	745.176	784.122	262	0	0.333333	0.588235	0.843137	1.61369	1994	35.8629	29.6654	33.3965	24.8082	16.0484	21.8775	11.8623	21.7968	9.31923	22.5025	6.84206	22.5493	-4.77714	4.50778e+11	34.6618	14.0913	5.94382	307.922	0	0	0	0	0	309.857	0	0	0	0	0	0	0
366	71	CC1=CC([Ge]2(C3=CC(C)=CC(C)=C3)C4=C(C5=C2C=C([Si](C)(C)C)S5)SC([Si](C)(C)C)=C4)=CC(C)=C1	THF	2.69689	-3.15565	3.15565	1.39414	0.24276	591.55	553.246	592.117	182	0	0.485714	0.8	1.08571	1.98785	1308.48	25.4993	22.9353	28.6664	16.2064	12.6853	25.5144	12.7097	33.4463	7.26619	27.5102	5.73183	26.5067	-1.18338	4.87826e+07	25.4655	8.41885	4.13484	224.392	0	0	0	0	0	226.188	0	0	0	0	0	0	0
367	42	CC1=CC([Ge]2(C3=CC(C)=CC(C)=C3)C4=C(C5=C2C=C(C6=CC(C)=CC(C)=C6)S5)SC(C7=CC(C)=CC(C)=C7)=C4)=CC(C)=C1	THF	2.60392	-3.38596	3.38596	1.32767	0.166263	655.488	617.184	656.163	214	0	0.348837	0.627907	0.930233	1.61235	1838.8	30.206	26.3994	30.1305	20.5041	15.1494	20.9785	12.9625	22.897	8.80021	21.9835	7.51103	23.9351	-3.17714	5.43711e+09	28.5853	10.4727	4.79083	267.014	0	0	0	0	0	268.986	0	0	0	0	0	0	0
[truncated: 179 more columns]
