# Supplementary material for: A Practical Application of Machine Learning for the Development of Metallole-Based Fluorescent Materials
Source: Molecules. 2025 Apr 10;30(8):1686. doi: 10.3390/molecules30081686 (PMC12029446; doi:10.3390/molecules30081686)
Supplement: Supplementary file 1 [file molecules-30-01686-s001.zip › Supplementary Files/Rev-LGBM.ipynb]

# %% [markdown]
# Rev-LGBM with Train test split

# %% [code]
import numpy as np
import pandas as pd
import matplotlib.pyplot as plt
import seaborn as sns
# Tarin test split
from sklearn.model_selection import train_test_split
# Hyperparameter
from sklearn.model_selection import GridSearchCV
from sklearn.model_selection import RandomizedSearchCV
# LightGBM
import lightgbm as lgb
from sklearn.model_selection import cross_val_score,cross_val_predict, StratifiedKFold, KFold
from sklearn.metrics import classification_report
from sklearn.metrics import confusion_matrix
from sklearn.metrics import precision_recall_curve
from sklearn.metrics import average_precision_score
from sklearn.metrics import r2_score as r2
from sklearn.metrics import mean_squared_error,r2_score
from sklearn.feature_selection import RFE,RFECV
from itertools import combinations

# %% [markdown]
# color code

# %% [code]
class Color:
    BLACK          = '\033[30m'#(文字)黒
    RED            = '\033[31m'#(文字)赤
    GREEN          = '\033[32m'#(文字)緑
    YELLOW         = '\033[33m'#(文字)黄
    BLUE           = '\033[34m'#(文字)青
    MAGENTA        = '\033[35m'#(文字)マゼンタ
    CYAN           = '\033[36m'#(文字)シアン
    WHITE          = '\033[37m'#(文字)白
    RESET          = '\033[0m'#全てリセット

# %% [markdown]
# STEP1.read data

# %% [markdown]
## read excel

# %% [code]
wf_3d = pd.read_excel('363data_with_descriptors.xlsx')
wb_3d = wf_3d.dropna(axis=1)
f_3d = ['MaxEStateIndex', 'MinEStateIndex', 'MaxAbsEStateIndex', 'MinAbsEStateIndex', 'qed', 'MolWt', 'HeavyAtomMolWt', 'ExactMolWt', 'NumValenceElectrons', 'NumRadicalElectrons', 'FpDensityMorgan1', 'FpDensityMorgan2', 'FpDensityMorgan3', 'BalabanJ', 'BertzCT', 'Chi0', 'Chi0n', 'Chi0v', 'Chi1', 'Chi1n', 'Chi1v', 'Chi2n', 'Chi2v', 'Chi3n', 'Chi3v', 'Chi4n', 'Chi4v', 'HallKierAlpha', 'Ipc', 'Kappa1', 'Kappa2', 'Kappa3', 'LabuteASA', 'PEOE_VSA1', 'PEOE_VSA10', 'PEOE_VSA11', 'PEOE_VSA12', 'PEOE_VSA13', 'PEOE_VSA14', 'PEOE_VSA2', 'PEOE_VSA3', 'PEOE_VSA4', 'PEOE_VSA5', 'PEOE_VSA6', 'PEOE_VSA7', 'PEOE_VSA8', 'PEOE_VSA9', 'SMR_VSA1', 'SMR_VSA10', 'SMR_VSA2', 'SMR_VSA3', 'SMR_VSA4', 'SMR_VSA5', 'SMR_VSA6', 'SMR_VSA7', 'SMR_VSA8', 'SMR_VSA9', 'SlogP_VSA1', 'SlogP_VSA10', 'SlogP_VSA11', 'SlogP_VSA12', 'SlogP_VSA2', 'SlogP_VSA3', 'SlogP_VSA4', 'SlogP_VSA5', 'SlogP_VSA6', 'SlogP_VSA7', 'SlogP_VSA8', 'SlogP_VSA9', 'TPSA', 'EState_VSA1', 'EState_VSA10', 'EState_VSA11', 'EState_VSA2', 'EState_VSA3', 'EState_VSA4', 'EState_VSA5', 'EState_VSA6', 'EState_VSA7', 'EState_VSA8', 'EState_VSA9', 'VSA_EState1', 'VSA_EState10', 'VSA_EState2', 'VSA_EState3', 'VSA_EState4', 'VSA_EState5', 'VSA_EState6', 'VSA_EState7', 'VSA_EState8', 'VSA_EState9', 'FractionCSP3', 'HeavyAtomCount', 'NHOHCount', 'NOCount', 'NumAliphaticCarbocycles', 'NumAliphaticHeterocycles', 'NumAliphaticRings', 'NumAromaticCarbocycles', 'NumAromaticHeterocycles', 	'NumAromaticRings', 'NumHAcceptors', 'NumHDonors', 'NumHeteroatoms', 'NumRotatableBonds', 'NumSaturatedCarbocycles', 'NumSaturatedHeterocycles', 'NumSaturatedRings', 'RingCount', 'MolLogP', 'MolMR', 'fr_Al_COO', 'fr_Al_OH', 'fr_Al_OH_noTert', 'fr_ArN', 'fr_Ar_COO', 'fr_Ar_N', 'fr_Ar_NH', 'fr_Ar_OH', 'fr_COO', 'fr_COO2', 'fr_C_O', 'fr_C_O_noCOO', 'fr_C_S', 'fr_HOCCN', 'fr_Imine', 'fr_NH0', 'fr_NH1', 'fr_NH2', 'fr_N_O', 'fr_Ndealkylation1', 'fr_Ndealkylation2', 'fr_Nhpyrrole', 'fr_SH', 'fr_aldehyde', 'fr_alkyl_carbamate', 'fr_alkyl_halide', 'fr_allylic_oxid', 'fr_amide', 'fr_amidine', 'fr_aniline', 'fr_aryl_methyl', 'fr_azide', 'fr_azo', 'fr_barbitur', 'fr_benzene', 'fr_benzodiazepine', 'fr_bicyclic', 'fr_diazo', 'fr_dihydropyridine', 'fr_epoxide', 'fr_ester', 'fr_ether', 'fr_furan', 'fr_guanido', 'fr_halogen', 'fr_hdrzine', 'fr_hdrzone', 'fr_imidazole', 'fr_imide', 'fr_isocyan', 'fr_isothiocyan', 'fr_ketone', 'fr_ketone_Topliss', 'fr_lactam', 'fr_lactone', 'fr_methoxy', 'fr_morpholine', 'fr_nitrile', 'fr_nitro', 'fr_nitro_arom', 'fr_nitro_arom_nonortho', 'fr_nitroso', 'fr_oxazole', 'fr_oxime', 'fr_para_hydroxylation', 'fr_phenol', 'fr_phenol_noOrthoHbond', 'fr_phos_acid', 'fr_phos_ester', 'fr_piperdine', 'fr_piperzine', 'fr_priamide', 'fr_prisulfonamd', 'fr_pyridine', 'fr_quatN', 'fr_sulfide', 'fr_sulfonamd', 'fr_sulfone', 'fr_term_acetylene', 'fr_tetrazole', 'fr_thiazole', 'fr_thiocyan', 'fr_thiophene', 'fr_unbrch_alkane', 'fr_urea', 'BCUT2D0', 'BCUT2D1', 'BCUT2D2', 'BCUT2D3', 'BCUT2D4', 'BCUT2D5', 'BCUT2D6', 'BCUT2D7', 'SpherocityIndex', 'PBF', 'fmrCUT1', 'fmrCUT2', 'arom_chg.sum', 'arom_chg.min', 'arom_chg.max', 'arom_chg.std', 'fmr_chg.min','homo-1', 'homo', 'lumo', 'lumo+1', 'deltaE', 'Gap', 'Most Contribution HOMO / %', 'Most Contribution LUMO / %', 'HOMO Contribution of Basic Structure ', 'LUMO Contribution of Basic Structure ', 'Most Contribution HOMO Number', 'Most Contribution LUMO Number']
X_train, X_test, y_train, y_test = train_test_split(wb_3d, wb_3d['qy'], test_size=63, random_state=2)
# X train, y train redifinition
X_train1 = X_train[f_3d]
y_train1 = 1*(y_train>50)
y_test1 = 1*(y_test>50)
print('wb 3d shape {}, X.shape {}, y.shape {}'. format(wb_3d.shape, X_train1.shape, y_train1.shape))
print('X train {}, X test {}, y tarin {}, y test {} '.format(X_train1.shape, X_test.shape, y_train1.shape, y_test1.shape))
X_train1.head(2)

# %% [markdown]
# data distribution

# %% [code]
print('PLQY > 50 :  y train {}, y test {}'.format((y_train1==1).sum(), (y_test1==1).sum()))
print('PLQY <= 50 : y train {}, y test {}'.format((y_train1==0).sum(), (y_test1==0).sum()))

# %% [markdown]
# STEP2. classification with all descriptors

# %% [code]
clf = lgb.LGBMClassifier(max_depth=5, n_estimators=45, random_state=2, max_bin=82, num_leaves=7, n_jobs=-1,verbose=-1)
#clf = lgb.LGBMClassifier(max_depth=4, n_estimators=49, random_state=2, n_jobs=-1)
clf.fit(X_train1, y_train1)
yp = clf.predict(X_train1)
cv = StratifiedKFold(n_splits=5, shuffle=True, random_state=2)
ycv = cross_val_predict(clf, X_train1, y_train1, cv=cv)
crit = 0.5
print('accuracy', np.sum((y_train1>crit)*1==(yp>crit)*1)/len(y_train1))
print(Color.RED+'accuracy (CV)', np.sum((y_train1>crit)*1==(ycv>crit)*1)/len(y_train1))

# %% [markdown]
## confusion matrix

# %% [code]
# Reports(Test)
confusion = confusion_matrix(y_test1, clf.predict(X_test[f_3d]))
print('Confusion matrix: \n{}'.format(confusion))
print(classification_report(y_test1, clf.predict(X_test[f_3d]),
                            target_names=['Less than 50', 'More than 50']))
# Reports (Training)
confusioncv = confusion_matrix(y_train1, clf.predict(X_train1))
print('Confusion matrix: \n{}'.format(confusioncv))
print(classification_report(y_train1, clf.predict(X_train1),
                            target_names=['less than 50', 'more than 50']))
plt.figure(figsize=(13,6))
# heatmaps (Test)
plt.subplot(1,2,1)
sns.heatmap(confusion, vmin=0, vmax=70, annot=True,
            cmap='gist_rainbow', center=100, fmt='2d', cbar=True)
plt.xlabel('PLQY Predection', fontsize=14)
plt.ylabel('PLQY Experiment', fontsize=14)
plt.title('LightGBM All Descriptors = {}'.format(len(f_3d)), fontsize=13)
# heatmaps (Training)
plt.subplot(1,2,2)
sns.heatmap(confusioncv, vmin=0, vmax=170, annot=True,
            cmap='gist_rainbow', center=100, fmt='2d', cbar=True)
plt.xlabel('PLQY Predection', fontsize=14)
plt.ylabel('PLQY Experiment', fontsize=14)
plt.title('LightGBM All Descriptors = {}'.format(len(f_3d)), fontsize=13)

# %% [markdown]
# STEP3. RFE

# %% [code]
## note that the RFE was originally performed with the following code, 
## but the result was not reproduced with newer sklearn.
## So the original descritors was given as the list as follows.
# selector = RFE(clf, n_features_to_select=37)
# selector.fit(X_train1, y_train1)
# mask = selector.get_support()
# f_sel = X_train1.columns[mask==True]
# X_sel = X_train1[f_sel]
fsel_rfe37=['MinEStateIndex', 'FpDensityMorgan1', 'FpDensityMorgan3', 'BertzCT','Chi4v', 'HallKierAlpha', 'Ipc', 'Kappa2', 'Kappa3', 'LabuteASA','PEOE_VSA6', 'PEOE_VSA7', 'SMR_VSA10', 'SlogP_VSA1', 'SlogP_VSA8','EState_VSA6', 'VSA_EState1', 'VSA_EState10', 'VSA_EState2','VSA_EState3', 'VSA_EState4', 'VSA_EState9', 'MolLogP', 'BCUT2D5','BCUT2D7', 'PBF', 'fmrCUT1', 'arom_chg.sum', 'arom_chg.max','fmr_chg.min', 'homo', 'lumo', 'lumo+1', 'Gap','Most Contribution HOMO / %', 'Most Contribution LUMO / %','LUMO Contribution of Basic Structure ']
f_sel=fsel_rfe37
X_sel = X_train1[f_sel]
print(' X sel : {}\n X train  : {}'.format(X_sel.columns, X_sel.shape))

# %% [markdown]
## confusion matrix

# %% [code]
# Classification
clf.fit(X_sel, y_train1)
yp = clf.predict(X_sel)
ycv = cross_val_predict(clf, X_sel, y_train1, cv=cv)
print('Accuracy {:.4f}'.format(np.sum((y_train1>crit)*1==(yp>crit)*1)/len(y_train1)))
print(Color.RED+'Accuracy (CV) {:.4f}'.format(np.sum((y_train1>crit)*1==(ycv>crit)*1)/len(y_train1))+Color.RESET)
print(Color.GREEN+'Accuracy (test) {:.4f}'.format(np.sum((clf.predict(X_test[f_sel])>crit)*1==(y_test1>crit)*1)/len(y_test1))+Color.RESET)
# Reports (Test)
confusion = confusion_matrix(y_test1, clf.predict(X_test[f_sel]))
print(Color.BLUE+'Confusion matrix: \n{}'.format(confusion)+Color.RESET)
print(classification_report(y_test1, clf.predict(X_test[f_sel]), target_names=['Less than 50', 'More than 50']))
# Report (Training)
confusioncv = confusion_matrix(y_train1, yp)
print(Color.YELLOW+'Confusion matrix: \n{}'.format(confusioncv)+Color.RESET)
print(classification_report(y_train1, yp, target_names=['less than 50', 'more than 50']))

# %% [markdown]
## heatmap

# %% [markdown]
## Train

# %% [code]
plt.figure(figsize=(9,7))
sns.heatmap(confusioncv, vmin=0, vmax=165, annot=True, annot_kws={'size':30},
            cmap='Greens', fmt='2d', cbar=True,
            xticklabels={'QY≤50','QY>50'}, yticklabels={'QY≤50','QY>50'})
sns.set(font_scale=2)
plt.rcParams['font.family'] = 'Times New Roman'
plt.xlabel('Predicted QY', fontsize=20)
plt.ylabel('Experimental QY', fontsize=20)
plt.yticks(rotation=0)
#plt.title('Random Forest Classification After RFE = {}'.format(len(f_sel)), fontsize=13)
plt.tick_params(labelsize=20)

# %% [markdown]
## Test

# %% [code]
plt.figure(figsize=(9,7))
sns.heatmap(confusion, vmin=0, vmax=40, annot=True, annot_kws={'size':30},
            cmap='Greens', center=20, fmt='2d', cbar=True,
            xticklabels={'QY≤50','QY>50'}, yticklabels={'QY≤50','QY>50'})
sns.set(font_scale=2)
plt.rcParams['font.family'] = 'Times New Roman'
plt.xlabel('Predicted QY', fontsize=20)
plt.ylabel('Experimental QY', fontsize=20)
plt.yticks(rotation=0)
#plt.title('Random Forest Classification After RFE = {}'.format(len(f_sel)), fontsize=13)
plt.tick_params(labelsize=20)

# %% [markdown]
# STEP4 prediction

# %% [markdown]
## s1. read candidates

# %% [code]
wb_ba = pd.read_excel('candidates.xlsx', sheet_name='Sheet1').dropna(axis=1)
X_ba = wb_ba[f_3d]
print('X :', X_ba.shape)
X_ba.head(2)

# %% [markdown]
## s2. Prediction

# %% [code]
df_ba = pd.DataFrame(clf.predict(X_ba), columns=['Predict'])
df_bas = pd.concat([wb_ba['smiles'], df_ba], axis=1)
df_bas.head(1)

# %% [code]
df_bas.to_excel('candidates_predicted.xlsx')

# %% [code]
import joblib
joblib.dump(clf,"2503RevLGBM")


# %% [code]
wb_ad = pd.read_excel('New AD.xlsx', sheet_name='Sheet1').dropna(axis=1)
X_ad = wb_ad[f_3d]
print('X :', X_ad.shape)
X_ad.head(2)

# %% [code]
df_ad = pd.DataFrame(clf.predict(X_ad), columns=['Predict'])
df_ads = pd.concat([wb_ad['smiles'], df_ad], axis=1)
df_ads.head(1)

# %% [code]
df_ads.to_excel('Applicability Domain (AD) Molecules Predicted LGBM.xlsx')

# %% [code]
#wb_ex = pd.read_excel('New Ex 0.5.xlsx', sheet_name='Sheet1').dropna(axis=1)
X_ex = wb_ex[f_3d]
print('X :', X_ex.shape)
X_ex.head(2)

# %% [code]
df_ex = pd.DataFrame(clf.predict(X_ex), columns=['Predict'])
df_exs = pd.concat([wb_ex['smiles'], df_ex], axis=1)
df_exs.head(1)

# %% [code]
X_sel.shape

# %% [code]
combs = [combinations(X_sel.columns,i) for i in range(1,len(X_sel.columns)+1)]
rrcv = []
n = 1
nmax = 2**len(f_sel)-1
for comb in combs:
    for c in comb:
        X = X_train1[list(c)]
        ycv = cross_val_predict(clf, X, y_train1, cv=cv)
        rrcv.append([np.sum((y_train1>crit)*1==(ycv>crit)*1)/len(y_train1),list(c)])
        print(f'\r{n/nmax:.0%} Done', end='')
        n+=1
# CV 上位5個を表示
rrcv.sort(reverse=True)
print(rrcv[:5])

# %% [code]
fm = ['MinAbsEStateIndex', 'BertzCT', 'Ipc', 'Kappa2', 'VSA_EState2', 'VSA_EState9', 'BCUT2D7', 'fmrCUT1', 'arom_chg.min', 'fmr_chg.min', 'homo', 'Most Contribution LUMO / %']
Xm = X_train1[fm]
clf.fit(Xm, y_train1)
yp = clf.predict(Xm)
ycv = cross_val_predict(clf, Xm, y_train1, cv=cv)
print('Recognition rate', np.sum((y_train1>crit)*1==(yp>crit)*1)/len(y_train1))
print(Color.RED+'Recognition rate (CV)', np.sum((y_train1>crit)*1==(ycv>crit)*1)/len(y_train1))

# %% [code]
# importance
feature = clf.feature_importances_
plt.title('LightGBM Classification Best = {}  '.format(len(fm)))
plt.barh(range(len(feature)),feature,tick_label=fm)
plt.xlabel('Feature importance')
plt.ylabel('Feature')
