# Supplementary material for: A Practical Application of Machine Learning for the Development of Metallole-Based Fluorescent Materials
Source: Molecules. 2025 Apr 10;30(8):1686. doi: 10.3390/molecules30081686 (PMC12029446; doi:10.3390/molecules30081686)
Supplement: Supplementary file 1 [file molecules-30-01686-s001.zip › Supplementary Files/candidates.xlsx]

## Sheet: Sheet1
	qy	smiles	MaxEStateIndex	MinEStateIndex	MaxAbsEStateIndex	MinAbsEStateIndex	qed	MolWt	HeavyAtomMolWt	ExactMolWt	NumValenceElectrons	NumRadicalElectrons	MaxPartialCharge	MinPartialCharge	MaxAbsPartialCharge	MinAbsPartialCharge	FpDensityMorgan1	FpDensityMorgan2	FpDensityMorgan3	BalabanJ	BertzCT	Chi0	Chi0n	Chi0v	Chi1	Chi1n	Chi1v	Chi2n	Chi2v	Chi3n	Chi3v	Chi4n	Chi4v	HallKierAlpha	Ipc	Kappa1	Kappa2	Kappa3	LabuteASA	PEOE_VSA1	PEOE_VSA10	PEOE_VSA11	PEOE_VSA12	PEOE_VSA13	PEOE_VSA14	PEOE_VSA2	PEOE_VSA3	PEOE_VSA4	PEOE_VSA5
0	0.802992	COc1cc(F)cc(-c2ccc([Si]3(c4ccc(-c5cc(F)cc(OC)c5)cc4)c4cc([Si](C)(C)C)sc4-c4sc([Si](C)(C)C)cc43)cc2)c1	14.5633	-2.7792	14.5633	0.319764	0.14788	739.146	698.826	738.175	250	0	0.182147	-0.496635	0.496635	0.182147	0.489796	0.857143	1.18367	1.48106	2034.06	34.8797	29.1265	33.7595	23.2151	16.4307	27.0637	14.8711	31.5096	9.47328	24.2322	6.86929	19.6299	-3.60935	8.80236e+10	33.8673	12.312	5.88837	298.612	9.47373	23.1335	8.07387	0	0	0	0	8.78083	0	22.6736
1	0.784198	COc1cc(F)c(-c2ccc([Si]3(c4ccc(-c5c(F)cc(OC)cc5F)cc4)c4cc([Si](C)(C)C)sc4-c4sc([Si](C)(C)C)cc43)cc2)c(F)c1	15.2644	-3.02311	15.2644	0.104751	0.114729	775.126	736.822	774.156	262	0	0.182147	-0.496547	0.496547	0.182147	0.490196	0.803922	1.07843	1.48944	2091.43	36.6202	29.7278	34.3607	24.0701	16.654	27.287	15.0437	31.6822	9.67262	24.4315	7.01026	19.7708	-3.74935	1.89827e+11	35.6446	12.7304	5.86624	306.944	9.47373	34.7679	8.07387	0	0	0	0	17.5617	0	22.6736
2	0.775073	C[Si](C)(C)c1cc2c(s1)-c1sc([Si](C)(C)C)cc1[Si]2(c1ccc(-c2c(F)c(F)c(F)c(F)c2F)cc1)c1ccc(-c2c(F)c(F)c(F)c(F)c2F)cc1	14.9369	-3.43147	14.9369	0.243501	0.0680849	823.014	794.79	822.078	274	0	0.200066	-0.202835	0.202835	0.200066	0.396226	0.660377	0.924528	1.52352	2243.67	38.687	28.8696	33.5026	24.7042	16.2538	26.8867	15.0014	31.64	9.58957	24.3485	6.83995	19.6005	-3.76935	3.72835e+11	37.5424	12.648	5.55435	308.98	0	0	54.6116	11.6344	0	0	0	43.9042	0	22.6736
3	0.775073	C[Si](C)(C)c1cc2c(s1)-c1sc([Si](C)(C)C)cc1[Si]2(c1ccc(-c2cc(F)cc(F)c2F)cc1)c1ccc(-c2cc(F)cc(F)c2F)cc1	14.8923	-3.0789	14.8923	0.157985	0.0910501	751.054	718.798	750.116	250	0	0.182147	-0.206872	0.206872	0.182147	0.469388	0.816327	1.14286	1.50832	2098.56	35.206	27.6672	32.3002	22.9941	15.8072	26.4402	14.6099	31.2485	9.2006	23.9595	6.68112	19.4417	-3.48935	6.82249e+10	33.9818	11.7986	5.53871	292.318	0	11.6344	31.3428	0	0	0	0	26.3425	0	22.6736
4	0.775073	C[Si](C)(C)c1cc2c(s1)-c1sc([Si](C)(C)C)cc1[Si]2(c1ccc(-c2c(F)c(F)cc(F)c2F)cc1)c1ccc(-c2c(F)c(F)cc(F)c2F)cc1	14.9148	-3.29359	14.9148	0.0505683	0.0900021	787.034	756.794	786.097	262	0	0.182147	-0.203626	0.203626	0.182147	0.431373	0.72549	1	1.52414	2147.86	36.9465	28.2684	32.9014	23.8492	16.0305	26.6635	14.798	31.4365	9.39356	24.1525	6.77647	19.537	-3.62935	1.5626e+11	35.7594	12.223	5.53992	300.649	0	0	54.6116	0	0	0	0	35.1233	0	22.6736
5	0.766711	COc1cc(F)cc(-c2cc(-c3cc(F)cc(OC)c3)cc([Si]3(c4cc(-c5cc(F)cc(OC)c5)cc(-c5cc(F)cc(OC)c5)c4)c4cc([Si](C)(C)C)sc4-c4sc([Si](C)(C)C)cc43)c2)c1	15.6184	-3.5756	15.6184	0.356838	0.0902872	987.374	936.974	986.239	342	0	0.182232	-0.496635	0.496635	0.182232	0.343284	0.597015	0.835821	1.49635	2881.97	47.7412	39.0084	43.6413	31.7991	21.8189	32.4519	19.0739	35.7124	12.4502	27.1198	9.09327	22.0085	-5.70935	5.51172e+14	46.4029	17.4239	8.60535	400.015	18.9475	46.2669	8.07387	0	0	0	0	17.5617	0	22.6736
6	0.751402	COc1cc(F)cc(-c2cc(-c3cc(F)cc(OC)c3)cc([Si]3(c4cc(-c5cc(F)cc(OC)c5)cc(-c5cc(F)cc(OC)c5)c4)c4cc([Si](c5ccccc5)(c5ccccc5)c5ccccc5)sc4-c4sc([Si](c5ccccc5)(c5ccccc5)c5ccccc5)cc43)c2)c1	16.4582	-4.18127	16.4582	0.317761	0.0487383	1359.8	1297.3	1358.33	474	0	0.190535	-0.496635	0.496635	0.190535	0.257732	0.474227	0.690722	1.18777	4567.77	66.4185	53.3289	57.9619	47.4302	31.783	39.416	24.2701	38.3727	18.9518	37.502	14.7061	35.9468	-10.3894	1.52746e+28	62.7103	25.9738	10.9664	572.168	18.9475	46.2669	24.2216	0	0	0	0	17.5617	0	22.6736
7	0.745972	C[Si](C)(C)c1cc2c(s1)-c1sc([Si](C)(C)C)cc1[Si]2(c1cc(-c2cc(F)c(F)cc2F)cc(-c2cc(F)c(F)cc2F)c1)c1cc(-c2cc(F)c(F)cc2F)cc(-c2cc(F)c(F)cc2F)c1	16.0478	-4.26226	16.0478	0.147328	0.0808363	1011.19	976.918	1010.12	342	0	0.182232	-0.206207	0.206207	0.182232	0.298507	0.537313	0.776119	1.52118	3007.96	48.3937	36.0897	40.7227	31.3572	20.5719	31.2049	18.5396	35.1782	11.9727	26.6423	8.63481	21.5501	-5.46935	3.39297e+14	46.6326	16.3536	7.85003	387.425	0	23.2689	54.6116	0	0	0	0	52.685	0	22.6736
8	0.740843	C[Si](C)(C)c1cc2c(s1)-c1sc([Si](C)(C)C)cc1[Si]2(c1cc(-c2c(F)cccc2F)cc(-c2c(F)cccc2F)c1)c1cc(-c2c(F)cccc2F)cc(-c2c(F)cccc2F)c1	16.0295	-4.05228	16.0295	0.000556984	0.105192	939.23	900.926	938.159	318	0	0.182232	-0.20621	0.20621	0.182232	0.349206	0.587302	0.809524	1.53147	2726.28	44.9128	34.8872	39.5202	29.7818	20.1732	30.8062	17.9416	34.5802	11.6946	26.3642	8.70939	21.6247	-5.18935	7.53028e+13	43.0799	15.5108	7.12128	370.763	0	46.5378	8.07387	0	0	0	0	35.1233	0	22.6736
9	0.736361	COc1cc(F)c(-c2cc(-c3c(F)cc(OC)cc3F)cc([Si]3(c4cc(-c5c(F)cc(OC)cc5F)cc(-c5c(F)cc(OC)cc5F)c4)c4cc([Si](c5ccccc5)(c5ccccc5)c5ccccc5)sc4-c4sc([Si](c5ccccc5)(c5ccccc5)c5ccccc5)cc43)c2)c(F)c1	17.5367	-4.82788	17.5367	0.147193	0.0487381	1431.76	1373.3	1430.3	498	0	0.190535	-0.496547	0.496547	0.190535	0.257426	0.455446	0.643564	1.20657	4695.8	69.8995	54.5313	59.1643	49.1402	32.2296	39.8625	24.6153	38.7179	19.3505	37.9007	15.0019	36.2425	-10.6694	5.88514e+29	66.2235	26.7787	10.9593	588.83	18.9475	69.5358	24.2216	0	0	0	0	35.1233	0	22.6736
10	0.734135	Oc1cc(F)cc(-c2cc(-c3cc(O)cc(F)c3)cc([Si]3(c4cc(-c5cc(O)cc(F)c5)cc(-c5cc(O)cc(F)c5)c4)c4cc([Si](c5ccccc5)(c5ccccc5)c5ccccc5)sc4-c4sc([Si](c5ccccc5)(c5ccccc5)c5ccccc5)cc43)c2)c1	16.0601	-4.27305	16.0601	0.314994	0.0496857	1303.69	1249.26	1302.27	450	0	0.190535	-0.507834	0.507834	0.190535	0.247312	0.462366	0.677419	1.18363	4415.62	63.5901	49.4847	54.1177	45.2781	30.228	37.861	23.5435	37.6462	18.054	36.6042	14.2805	35.5211	-10.3894	2.7405e+24	58.9494	23.6923	10.1618	545.431	20.4261	46.2669	24.2216	0	0	0	0	17.5617	0	22.6736
11	0.72324	Fc1cc(F)c(-c2cc(-c3cc(F)c(F)cc3F)cc([Si]3(c4cc(-c5cc(F)c(F)cc5F)cc(-c5cc(F)c(F)cc5F)c4)c4cc([Si](c5ccccc5)(c5ccccc5)c5ccccc5)sc4-c4sc([Si](c5ccccc5)(c5ccccc5)c5ccccc5)cc43)c2)cc1F	17.015	-4.86794	17.015	0.179985	0.0440546	1383.62	1337.25	1382.22	474	0	0.190535	-0.206207	0.206207	0.190535	0.216495	0.42268	0.639175	1.19943	4705.97	67.071	50.4102	55.0432	46.9882	30.536	38.169	23.7358	37.8384	18.4743	37.0246	14.2477	35.4883	-10.1494	1.29135e+27	62.9365	24.8063	10.3196	559.578	0	23.2689	70.7594	0	0	0	0	52.685	0	22.6736
12	0.72324	Fc1ccc(-c2cc(-c3ccc(F)c(F)c3F)cc([Si]3(c4cc(-c5ccc(F)c(F)c5F)cc(-c5ccc(F)c(F)c5F)c4)c4cc([Si](c5ccccc5)(c5ccccc5)c5ccccc5)sc4-c4sc([Si](c5ccccc5)(c5ccccc5)c5ccccc5)cc43)c2)c(F)c1F	17.0387	-4.86794	17.0387	0.179985	0.0440546	1383.62	1337.25	1382.22	474	0	0.194526	-0.203648	0.203648	0.194526	0.226804	0.443299	0.659794	1.19956	4705.97	67.071	50.4102	55.0432	47.0556	30.5599	38.1929	23.6428	37.7454	18.5752	37.1255	14.2679	35.5086	-10.1494	2.27801e+28	62.9365	24.8063	9.98651	559.578	0	0	94.0283	0	0	0	0	52.685	0	22.6736
13	0.71784	Fc1cc(Cc2ccc([Si]3(c4ccc(Cc5cc(F)c(F)c(F)c5)cc4)c4c(F)c(-c5cccs5)c(F)c(F)c4-c4c(F)c(F)c(-c5cccs5)c(F)c43)cc2)cc(F)c1F	17.7918	-4.88525	17.7918	0.0254929	0.0617055	894.878	872.702	894.074	306	0	0.193895	-0.206236	0.206236	0.193895	0.344262	0.672131	0.983607	1.35346	2784.15	43.0675	30.6586	33.2916	29.2142	18.1745	21.9338	14.3328	19.8829	10.8541	17.4665	8.27444	14.9897	-5.90312	5.3659e+13	40.5001	15.2219	6.3468	347.203	0	11.6344	66.2461	0	0	0	0	52.685	0	22.6736
14	0.711958	COc1cc(F)cc(-c2ccc([Si]3(c4ccc(-c5cc(F)cc(OC)c5)cc4)c4cc([Si](c5ccccc5)(c5ccccc5)c5ccccc5)sc4-c4sc([Si](c5ccccc5)(c5ccccc5)c5ccccc5)cc43)cc2)c1	15.2993	-3.38487	15.2993	0.353929	0.0799135	1111.57	1059.16	1110.27	382	0	0.190535	-0.496635	0.496635	0.190535	0.316456	0.594937	0.860759	1.16356	3640.11	53.557	43.447	48.08	38.8461	26.3948	34.0278	20.0672	34.1699	15.9749	34.6145	12.4822	33.5681	-8.28935	3.85318e+18	50.2297	20.8259	8.34419	470.765	9.47373	23.1335	24.2216	0	0	0	0	8.78083	0	22.6736
15	0.707407	Fc1c(F)c(F)c(-c2cc(-c3c(F)c(F)c(F)c(F)c3F)cc([Si]3(c4cc(-c5c(F)c(F)c(F)c(F)c5F)cc(-c5c(F)c(F)c(F)c(F)c5F)c4)c4cc([Si](c5ccccc5)(c5ccccc5)c5ccccc5)sc4-c4sc([Si](c5ccccc5)(c5ccccc5)c5ccccc5)cc43)c2)c(F)c1F	17.0908	-5.85666	17.0908	0.0859141	0.0334655	1527.54	1489.23	1526.14	522	0	0.200066	-0.202835	0.202835	0.200066	0.2	0.371429	0.552381	1.24282	5022.66	74.033	52.8151	57.4481	50.4084	31.429	39.062	24.5308	38.6334	19.1844	37.7346	14.6613	35.9019	-10.7094	4.12824e+31	69.9782	26.4608	10.4098	592.902	0	0	117.297	23.2689	0	0	0	87.8083	0	22.6736
16	0.707054	Fc1cc(F)c(F)c(-c2ccc([Si]3(c4ccc(-c5cc(F)cc(F)c5F)cc4)c4c(F)c(-c5cccs5)c(F)c(F)c4-c4c(F)c(F)c(-c5cccs5)c(F)c43)cc2)c1	17.7511	-5.06783	17.7511	0.112649	0.0887401	866.824	848.68	866.043	294	0	0.187667	-0.206872	0.206872	0.187667	0.355932	0.711864	1.05085	1.44646	2795.31	41.6532	29.2444	31.8774	28.2479	17.2603	21.0196	13.4915	19.0416	10.4203	17.0327	7.96936	14.6846	-5.90312	2.13228e+13	38.606	14.1348	5.65187	334.473	0	23.2689	54.6116	0	0	0	0	52.685	0	22.6736
17	0.705218	Fc1cccc(F)c1-c1cc(-c2c(F)cccc2F)cc([Si]2(c3cc(-c4c(F)cccc4F)cc(-c4c(F)cccc4F)c3)c3cc([Si](c4ccccc4)(c4ccccc4)c4ccccc4)sc3-c3sc([Si](c4ccccc4)(c4ccccc4)c4ccccc4)cc32)c1	16.9968	-4.65795	16.9968	0.0616984	0.0578267	1311.66	1261.26	1310.25	450	0	0.190535	-0.20621	0.20621	0.190535	0.225806	0.430108	0.634409	1.19988	4407.62	63.5901	49.2077	53.8407	45.4128	30.1373	37.7703	23.1378	37.2404	18.1962	36.7465	14.3223	35.5629	-9.86935	5.7625e+25	59.4373	23.9848	9.62024	542.916	0	46.5378	24.2216	0	0	0	0	35.1233	0	22.6736
18	0.705218	Fc1cc(F)c(-c2cc(-c3c(F)cc(F)cc3F)cc([Si]3(c4cc(-c5c(F)cc(F)cc5F)cc(-c5c(F)cc(F)cc5F)c4)c4cc([Si](c5ccccc5)(c5ccccc5)c5ccccc5)sc4-c4sc([Si](c5ccccc5)(c5ccccc5)c5ccccc5)cc43)c2)c(F)c1	17.0243	-4.99788	17.0243	0.0564352	0.0578265	1383.62	1337.25	1382.22	474	0	0.190535	-0.206786	0.206786	0.190535	0.226804	0.42268	0.618557	1.20721	4612.97	67.071	50.4102	55.0432	46.9882	30.536	38.169	23.7289	37.8315	18.3727	36.9229	14.4998	35.7404	-10.1494	1.10666e+27	62.9365	24.8063	10.3196	559.578	0	69.8067	24.2216	0	0	0	0	52.685	0	22.6736
19	0.703999	Fc1cccc(F)c1-c1cc(-c2c(F)cccc2F)cc([Si]2(c3cc(-c4c(F)cccc4F)cc(-c4c(F)cccc4F)c3)c3c(F)c(-c4cccs4)c(F)c(F)c3-c3c(F)c(F)c(-c4cccs4)c(F)c32)c1	18.7719	-6.04121	18.7719	0.310606	0.0808203	1055	1030.81	1054.09	362	0	0.187752	-0.206236	0.206236	0.187752	0.260274	0.520548	0.767123	1.46282	3452.51	51.36	36.4644	39.0974	35.0356	21.6263	25.3856	16.8232	22.3733	12.9143	19.4374	9.99763	16.8675	-7.60312	2.33726e+16	47.7068	17.8554	7.21628	412.919	0	58.1722	31.3428	0	0	0	0	61.4658	0	22.6736
20	0.703358	Fc1cc(-c2cc(-c3cc(F)c(F)c(F)c3)cc([Si]3(c4cc(-c5cc(F)c(F)c(F)c5)cc(-c5cc(F)c(F)c(F)c5)c4)c4cc([Si](c5ccccc5)(c5ccccc5)c5ccccc5)sc4-c4sc([Si](c5ccccc5)(c5ccccc5)c5ccccc5)cc43)c2)cc(F)c1F	15.9886	-4.73799	15.9886	0.0202677	0.0440546	1383.62	1337.25	1382.22	474	0	0.19392	-0.203625	0.203625	0.19392	0.216495	0.402062	0.597938	1.19185	4612.97	67.071	50.4102	55.0432	46.9882	30.536	38.169	23.7666	37.8693	18.4591	37.0093	14.2059	35.4466	-10.1494	2.87012e+26	62.9365	24.8063	10.3196	559.578	0	0	94.0283	0	0	0	0	52.685	0	22.6736
21	0.702726	COc1cc(F)c(-c2ccc([Si]3(c4ccc(-c5c(F)cc(OC)cc5F)cc4)c4cc([Si](c5ccccc5)(c5ccccc5)c5ccccc5)sc4-c4sc([Si](c5ccccc5)(c5ccccc5)c5ccccc5)cc43)cc2)c(F)c1	16.1042	-3.62879	16.1042	0.0873953	0.0614248	1147.55	1097.15	1146.25	394	0	0.190535	-0.496547	0.496547	0.190535	0.320988	0.567901	0.802469	1.16738	3708.04	55.2975	44.0483	48.6813	39.7012	26.6181	34.2511	20.2398	34.3425	16.1742	34.8138	12.6231	33.7091	-8.42935	8.57758e+18	51.9747	21.231	8.35905	479.096	9.47373	34.7679	24.2216	0	0	0	0	17.5617	0	22.6736
22	0.701336	Oc1cc(F)cc(-c2ccc([Si]3(c4ccc(-c5cc(O)cc(F)c5)cc4)c4cc([Si](c5ccccc5)(c5ccccc5)c5ccccc5)sc4-c4sc([Si](c5ccccc5)(c5ccccc5)c5ccccc5)cc43)cc2)c1	15.0055	-3.42049	15.0055	0.130457	0.0949192	1083.52	1035.13	1082.24	370	0	0.190535	-0.507834	0.507834	0.190535	0.298701	0.571429	0.831169	1.16839	3563.21	52.1428	41.525	46.158	37.7701	25.6173	33.2503	19.704	33.8066	15.526	34.1656	12.2693	33.3553	-8.28935	1.09058e+18	48.3589	19.6894	7.95492	457.397	10.2131	23.1335	24.2216	0	0	0	0	8.78083	0	22.6736
23	0.697549	Fc1ccc(-c2cc(-c3ccc(F)cc3)cc([Si]3(c4cc(-c5ccc(F)cc5)cc(-c5ccc(F)cc5)c4)c4c(F)c(-c5cccs5)c(F)c(F)c4-c4c(F)c(F)c(-c5cccs5)c(F)c43)c2)cc1	18.75	-5.26248	18.75	0.050035	0.0808527	983.04	954.816	982.124	338	0	0.187752	-0.207012	0.207012	0.187752	0.275362	0.550725	0.811594	1.40721	3259.68	47.879	35.2619	37.8949	33.3255	21.1797	24.939	16.4641	22.0142	12.6188	19.1419	9.56191	16.4318	-7.32312	5367885185641779	44.1988	17.0202	7.17147	396.256	0	34.9033	31.3428	0	0	0	0	43.9042	0	22.6736
24	0.695862	Fc1cc(-c2ccc([Si]3(c4ccc(-c5cc(F)c(F)c(F)c5)cc4)c4cc([Si](c5ccccc5)(c5ccccc5)c5ccccc5)sc4-c4sc([Si](c5ccccc5)(c5ccccc5)c5ccccc5)cc43)cc2)cc(F)c1F	14.9567	-3.60775	14.9567	0.193477	0.0495265	1123.48	1079.13	1122.21	382	0	0.19392	-0.203625	0.203625	0.19392	0.265823	0.506329	0.746835	1.16596	3665.92	53.8833	41.9877	46.6207	38.6251	25.7713	33.4043	19.8155	33.9181	15.7285	34.3681	12.2321	33.318	-8.16935	2.97571e+18	50.3421	20.246	8.04589	464.471	0	0	59.1249	0	0	0	0	26.3425	0	22.6736
25	0.69097	N#Cc1ccc(F)c(-c2cc(-c3cc(C#N)ccc3F)cc([Si]3(c4cc(-c5cc(C#N)ccc5F)cc(-c5cc(C#N)ccc5F)c4)c4c(F)c(-c5cccs5)c(F)c(F)c4-c4c(F)c(F)c(-c5cccs5)c(F)c43)c2)c1	19.0061	-5.82952	19.0061	0.107886	0.0860301	1083.08	1058.89	1082.11	370	0	0.187752	-0.206323	0.206323	0.187752	0.324675	0.61039	0.87013	1.45576	3916.98	54.1884	38.7414	41.3744	37.1202	22.7408	26.5001	17.6623	23.2124	13.5344	20.0575	10.2121	17.082	-9.36312	3.09051e+17	49.8284	19.0883	7.82388	439.287	0	34.9033	31.3428	0	0	0	0	43.9042	21.0476	22.6736
26	0.690346	COc1cc(F)c(-c2cc(-c3c(F)cc(OC)cc3F)cc([Si]3(c4cc(-c5c(F)cc(OC)cc5F)cc(-c5c(F)cc(OC)cc5F)c4)c4c(F)c(-c5cccs5)c(F)c(F)c4-c4c(F)c(F)c(-c5cccs5)c(F)c43)c2)c(F)c1	19.0499	-6.21115	19.0499	0.351542	0.0693977	1175.1	1142.85	1174.13	410	0	0.187752	-0.496547	0.496547	0.187752	0.296296	0.54321	0.765432	1.45568	3729.23	57.6694	41.788	44.421	38.763	23.7185	27.4778	18.3007	23.8508	14.0685	20.5916	10.6773	17.5472	-8.40312	2.07595e+18	54.548	20.6051	8.53308	458.833	18.9475	81.1703	31.3428	0	0	0	0	61.4658	0	22.6736
27	0.689939	Fc1ccc(-c2ccc([Si]3(c4ccc(-c5ccc(F)c(F)c5F)cc4)c4cc([Si](c5ccccc5)(c5ccccc5)c5ccccc5)sc4-c4sc([Si](c5ccccc5)(c5ccccc5)c5ccccc5)cc43)cc2)c(F)c1F	15.7394	-3.65248	15.7394	0.0729173	0.0495265	1123.48	1079.13	1122.21	382	0	0.194526	-0.203648	0.203648	0.194526	0.278481	0.544304	0.810127	1.17039	3712.42	53.8833	41.9877	46.6207	38.6588	25.7833	33.4163	19.7536	33.8562	15.7866	34.4262	12.2596	33.3455	-8.16935	2.84431e+18	50.3421	20.246	7.88722	464.471	0	0	59.1249	0	0	0	0	26.3425	0	22.6736
28	0.689939	Fc1cc(F)c(-c2ccc([Si]3(c4ccc(-c5cc(F)c(F)cc5F)cc4)c4cc([Si](c5ccccc5)(c5ccccc5)c5ccccc5)sc4-c4sc([Si](c5ccccc5)(c5ccccc5)c5ccccc5)cc43)cc2)cc1F	15.7157	-3.65248	15.7157	0.0729173	0.0495265	1123.48	1079.13	1122.21	382	0	0.190535	-0.206207	0.206207	0.190535	0.265823	0.518987	0.78481	1.17031	3712.42	53.8833	41.9877	46.6207	38.6251	25.7713	33.4043	19.8001	33.9027	15.7362	34.3757	12.2495	33.3354	-8.16935	4.38309e+18	50.3421	20.246	8.04589	464.471	0	11.6344	47.4905	0	0	0	0	26.3425	0	22.6736
29	0.689939	Fc1cc(F)c(F)c(-c2ccc([Si]3(c4ccc(-c5cc(F)cc(F)c5F)cc4)c4cc([Si](c5ccccc5)(c5ccccc5)c5ccccc5)sc4-c4sc([Si](c5ccccc5)(c5ccccc5)c5ccccc5)cc43)cc2)c1	15.7321	-3.68457	15.7321	0.203107	0.0495265	1123.48	1079.13	1122.21	382	0	0.190535	-0.206872	0.206872	0.190535	0.291139	0.556962	0.822785	1.17457	3712.42	53.8833	41.9877	46.6207	38.6251	25.7713	33.4043	19.8061	33.9087	15.7022	34.3418	12.294	33.3799	-8.16935	1.83043e+18	50.3421	20.246	8.04589	464.471	0	11.6344	47.4905	0	0	0	0	26.3425	0	22.6736
30	0.687656	COc1cc(F)cc(-c2cc(-c3cc(F)cc(OC)c3)cc([Si]3(c4cc(-c5cc(F)cc(OC)c5)cc(-c5cc(F)cc(OC)c5)c4)c4c(F)c(-c5cccs5)c(F)c(F)c4-c4c(F)c(F)c(-c5cccs5)c(F)c43)c2)c1	19.0811	-5.56454	19.0811	0.0320744	0.0694022	1103.14	1066.86	1102.17	386	0	0.187752	-0.496635	0.496635	0.187752	0.311688	0.584416	0.844156	1.43178	3614.63	54.1884	40.5855	43.2185	37.0529	23.272	27.0313	17.9555	23.5056	13.6699	20.193	10.3815	17.2514	-8.12312	4.12229e+17	51.0056	19.7831	8.52584	442.17	18.9475	57.9014	31.3428	0	0	0	0	43.9042	0	22.6736
31	0.684672	COc1ccc(-c2ccc([Si]3(c4ccc(-c5ccc(OC)c(F)c5)cc4)c4cc([Si](C(C)C)(C(C)C)C(C)C)sc4-c4sc([Si](C(C)C)(C(C)C)C(C)C)cc43)cc2)cc1F	15.0907	-2.97231	15.0907	0.243271	0.10126	907.47	842.958	906.362	322	0	0.182147	-0.493687	0.493687	0.182147	0.42623	0.721311	0.983607	1.57085	2296.13	44.3438	38.5906	43.2236	28.909	22.103	30.2001	19.1045	37.4033	14.6701	38.0905	12.2614	39.2775	-3.60935	2.12409e+13	45.4156	17.167	6.99864	374.992	9.47373	16.1477	31.2073	0	0	0	0	8.78083	0	22.6736
32	0.684449	Fc1cccc(CCc2cc(CCc3cccc(F)c3)cc([Si]3(c4cc(CCc5cccc(F)c5)cc(CCc5cccc(F)c5)c4)c4c(F)c(-c5cccs5)c(F)c(F)c4-c4c(F)c(F)c(-c5cccs5)c(F)c43)c2)c1	18.9341	-5.1	18.9341	0.00814083	0.0513875	1095.26	1050.9	1094.25	386	0	0.187705	-0.207002	0.207002	0.187705	0.272727	0.558442	0.831169	1.26214	3465.14	53.5359	40.9188	43.5518	37.2581	25.0082	28.7675	19.4345	24.9846	14.5132	21.0363	11.0979	18.0874	-7.32312	4.1315e+17	51.7661	21.5995	10.0067	447.176	0	34.9033	31.3428	0	0	0	0	43.9042	0	22.6736
33	0.680286	N#Cc1cc(F)cc(-c2cc(-c3cc(F)cc(C#N)c3)cc([Si]3(c4cc(-c5cc(F)cc(C#N)c5)cc(-c5cc(F)cc(C#N)c5)c4)c4c(F)c(-c5cccs5)c(F)c(F)c4-c4c(F)c(F)c(-c5cccs5)c(F)c43)c2)c1	19.003	-5.69957	19.003	0.0647677	0.0860301	1083.08	1058.89	1082.11	370	0	0.187752	-0.20694	0.20694	0.187752	0.311688	0.584416	0.844156	1.44271	3916.98	54.1884	38.7414	41.3744	37.0529	22.7169	26.4762	17.7981	23.3482	13.3494	19.8725	10.276	17.1459	-9.36312	4.12229e+17	49.8284	19.0883	8.16655	439.287	0	34.9033	31.3428	0	0	0	0	43.9042	21.0476	22.6736
34	0.679852	CC(C)[Si](c1cc2c(s1)-c1sc([Si](C(C)C)(C(C)C)C(C)C)cc1[Si]2(c1ccc(-c2cc(O)cc(F)c2)cc1)c1ccc(-c2cc(O)cc(F)c2)cc1)(C(C)C)C(C)C	14.6098	-3.02344	14.6098	0.0930329	0.120086	879.416	818.936	878.331	310	0	0.182147	-0.507834	0.507834	0.182147	0.423729	0.728814	1	1.59282	2221.61	42.9296	36.6686	41.3016	27.7993	21.3135	29.4106	18.802	37.1008	14.1316	37.552	12.0511	39.0673	-3.60935	6.56464e+12	43.4791	16.0157	6.77983	361.623	10.2131	39.2812	8.07387	0	0	0	0	8.78083	0	22.6736
35	0.679314	Fc1cc(F)c(-c2cc(-c3c(F)cc(F)cc3F)cc([Si]3(c4cc(-c5c(F)cc(F)cc5F)cc(-c5c(F)cc(F)cc5F)c4)c4c(F)c(-c5cccs5)c(F)c(F)c4-c4c(F)c(F)c(-c5cccs5)c(F)c43)c2)c(F)c1	18.7829	-6.38115	18.7829	0.125756	0.0808095	1126.96	1106.8	1126.05	386	0	0.187752	-0.206786	0.206786	0.187752	0.25974	0.506494	0.74026	1.46543	3645.61	54.841	37.6669	40.2999	36.611	22.0249	25.7842	17.4143	22.9644	13.0908	19.6139	10.1752	17.0451	-7.88312	8.73777e+16	51.2337	18.6941	7.90229	429.581	0	81.4411	31.3428	0	0	0	0	79.0275	0	22.6736
36	0.676066	Fc1ccc(-c2cc(-c3ccc(F)c(F)c3F)cc([Si]3(c4cc(-c5ccc(F)c(F)c5F)cc(-c5ccc(F)c(F)c5F)c4)c4c(F)c(-c5cccs5)c(F)c(F)c4-c4c(F)c(F)c(-c5cccs5)c(F)c43)c2)c(F)c1F	18.7798	-6.2512	18.7798	0.393203	0.061564	1126.96	1106.8	1126.05	386	0	0.194526	-0.206236	0.206236	0.194526	0.25974	0.532468	0.792208	1.45225	3738.61	54.841	37.6669	40.2999	36.6783	22.0489	25.8082	17.3282	22.8783	13.2933	19.8164	9.94329	16.8132	-7.88312	1.91695e+17	51.2337	18.6941	7.58641	429.581	0	11.6344	101.149	0	0	0	0	79.0275	0	22.6736
37	0.665757	CC(C)[Si](c1cc2c(s1)-c1sc([Si](C(C)C)(C(C)C)C(C)C)cc1[Si]2(c1ccc(-c2cc(F)cc(F)c2F)cc1)c1ccc(-c2cc(F)cc(F)c2F)cc1)(C(C)C)C(C)C	15.2833	-3.28751	15.2833	0.152705	0.06508	919.378	862.93	918.304	322	0	0.182147	-0.206872	0.206872	0.182147	0.409836	0.704918	0.983607	1.60792	2362.64	44.6701	37.1313	41.7643	28.6544	21.4675	29.5646	18.9041	37.2029	14.3078	37.7282	12.0758	39.0919	-3.48935	1.53369e+13	45.5319	16.5709	6.85496	368.697	0	27.7822	31.3428	0	0	0	0	26.3425	0	22.6736
38	0.665757	CC(C)[Si](c1cc2c(s1)-c1sc([Si](C(C)C)(C(C)C)C(C)C)cc1[Si]2(c1ccc(-c2ccc(F)c(F)c2F)cc1)c1ccc(-c2ccc(F)c(F)c2F)cc1)(C(C)C)C(C)C	15.2906	-3.25543	15.2906	0.0225157	0.06508	919.378	862.93	918.304	322	0	0.194526	-0.203648	0.203648	0.194526	0.393443	0.688525	0.967213	1.59986	2362.64	44.6701	37.1313	41.7643	28.688	21.4794	29.5765	18.8516	37.1504	14.3922	37.8126	12.0414	39.0575	-3.48935	1.68958e+13	45.5319	16.5709	6.68307	368.697	0	16.1477	42.9772	0	0	0	0	26.3425	0	22.6736
39	0.665757	CC(C)[Si](c1cc2c(s1)-c1sc([Si](C(C)C)(C(C)C)C(C)C)cc1[Si]2(c1ccc(-c2c(F)c(F)c(F)c(F)c2F)cc1)c1ccc(-c2c(F)c(F)c(F)c(F)c2F)cc1)(C(C)C)C(C)C	15.3279	-3.64009	15.3279	0.236559	0.0495282	991.338	938.922	990.266	346	0	0.200066	-0.202835	0.202835	0.200066	0.353846	0.584615	0.815385	1.62857	2512.51	48.1511	38.3337	42.9667	30.3644	21.914	30.0111	19.2957	37.5944	14.6968	38.1172	12.2346	39.2507	-3.76935	8.34082e+13	49.1439	17.3902	6.88494	385.359	0	16.1477	54.6116	11.6344	0	0	0	43.9042	0	22.6736
40	0.665757	CC(C)[Si](c1cc2c(s1)-c1sc([Si](C(C)C)(C(C)C)C(C)C)cc1[Si]2(c1ccc(-c2c(F)c(F)cc(F)c2F)cc1)c1ccc(-c2c(F)c(F)cc(F)c2F)cc1)(C(C)C)C(C)C	15.3058	-3.50221	15.3058	0.0436261	0.0650364	955.358	900.926	954.285	334	0	0.182147	-0.203626	0.203626	0.182147	0.380952	0.634921	0.873016	1.6251	2414.37	46.4106	37.7325	42.3655	29.5094	21.6907	29.7878	19.0922	37.391	14.5008	37.9212	12.1712	39.1873	-3.62935	3.50615e+13	47.3364	16.9797	6.86518	377.028	0	16.1477	54.6116	0	0	0	0	35.1233	0	22.6736
41	0.665067	COc1ccc(-c2cc(-c3ccc(OC)c(F)c3)cc([Si]3(c4cc(-c5ccc(OC)c(F)c5)cc(-c5ccc(OC)c(F)c5)c4)c4cc([Si](c5ccccc5)(c5ccccc5)c5ccccc5)sc4-c4sc([Si](c5ccccc5)(c5ccccc5)c5ccccc5)cc43)c2)cc1F	16.6257	-4.1386	16.6257	0.0879248	0.0487383	1359.8	1297.3	1358.33	474	0	0.190535	-0.493687	0.493687	0.190535	0.257732	0.484536	0.690722	1.17401	4567.77	66.4185	53.3289	57.9619	47.4975	31.807	39.4399	24.1484	38.2511	19.131	37.6812	14.701	35.9416	-10.3894	1.52658e+28	62.7103	25.9738	10.6003	572.168	18.9475	0	70.4885	0	0	0	0	17.5617	0	22.6736
42	0.663165	CC(C)[Si](c1cc2c(s1)-c1sc([Si](C(C)C)(C(C)C)C(C)C)cc1[Si]2(c1cc(-c2cc(O)cc(F)c2)cc(-c2cc(O)cc(F)c2)c1)c1cc(-c2cc(O)cc(F)c2)cc(-c2cc(O)cc(F)c2)c1)(C(C)C)C(C)C	15.6113	-3.876	15.6113	0.271808	0.0646094	1099.59	1033.06	1098.36	390	0	0.182232	-0.507834	0.507834	0.182232	0.32	0.546667	0.76	1.56273	3011.37	54.3769	44.6283	49.2613	35.3074	25.9241	34.0212	22.6416	40.9404	16.6596	39.9907	14.0623	41.2331	-5.70935	1.36244e+16	54.0933	20.0168	9.03102	449.657	20.4261	62.4147	8.07387	0	0	0	0	17.5617	0	22.6736
43	0.649981	CC(C)[Si](c1cc2c(s1)-c1sc([Si](C(C)C)(C(C)C)C(C)C)cc1[Si]2(c1cc(-c2ccc(F)c(F)c2F)cc(-c2ccc(F)c(F)c2F)c1)c1cc(-c2ccc(F)c(F)c2F)cc(-c2ccc(F)c(F)c2F)c1)(C(C)C)C(C)C	16.5253	-4.47088	16.5253	0.137946	0.0578282	1179.51	1121.05	1178.31	414	0	0.194526	-0.203648	0.203648	0.194526	0.303797	0.531646	0.746835	1.5921	3288.79	57.8578	45.5538	50.1868	37.0848	26.2561	34.3532	22.7408	41.0396	17.1808	40.5119	14.0497	41.2206	-5.46935	1.8164e+17	58.1929	21.1287	8.79621	463.804	0	16.1477	77.8805	0	0	0	0	52.685	0	22.6736
44	0.647765	CC(C)[Si](c1cc2c(s1)-c1sc([Si](C(C)C)(C(C)C)C(C)C)cc1[Si]2(c1ccc(-c2c(F)cccc2F)cc1)c1ccc(-c2c(F)cccc2F)cc1)(C(C)C)C(C)C	15.2525	-3.16227	15.2525	0.0299623	0.0847188	883.398	824.934	882.322	310	0	0.182147	-0.20621	0.20621	0.182147	0.40678	0.677966	0.932203	1.61102	2217.61	42.9296	36.5301	41.1631	27.8667	21.2681	29.3652	18.5991	36.8979	14.2027	37.6231	12.0651	39.0812	-3.34935	7.33124e+12	43.7306	16.1639	6.50138	360.366	0	39.4166	8.07387	0	0	0	0	17.5617	0	22.6736
45	0.646455	CC(C)[Si](c1cc2c(s1)-c1sc([Si](C(C)C)(C(C)C)C(C)C)cc1[Si]2(c1cc(-c2cc(F)cc(F)c2F)cc(-c2cc(F)cc(F)c2F)c1)c1cc(-c2cc(F)cc(F)c2F)cc(-c2cc(F)cc(F)c2F)c1)(C(C)C)C(C)C	16.5191	-4.56033	16.5191	0.140599	0.0578282	1179.51	1121.05	1178.31	414	0	0.182232	-0.206872	0.206872	0.182232	0.303797	0.531646	0.746835	1.60482	3288.79	57.8578	45.5538	50.1868	37.0174	26.2321	34.3292	22.8458	41.1446	17.012	40.3431	14.1185	41.2894	-5.46935	1.54828e+17	58.1929	21.1287	9.15424	463.804	0	39.4166	54.6116	0	0	0	0	52.685	0	22.6736
46	0.643514	CC(C)[Si](c1cc2c(s1)-c1sc([Si](C(C)C)(C(C)C)C(C)C)cc1[Si]2(c1ccc(Cc2c(F)cccc2F)cc1)c1ccc(Cc2c(F)cccc2F)cc1)(C(C)C)C(C)C	14.9603	-3.05501	14.9603	0.0779517	0.0753337	911.452	848.956	910.354	322	0	0.182147	-0.20658	0.20658	0.182147	0.42623	0.704918	0.967213	1.54143	2251.63	44.3438	37.9443	42.5773	28.833	22.1824	30.2795	19.399	37.6978	14.7231	38.1435	12.3	39.3161	-3.34935	1.88465e+13	45.6676	17.3186	7.26103	373.096	0	39.4166	8.07387	0	0	0	0	17.5617	0	22.6736
47	0.636698	Cc1cc(-c2cc(-c3ccc(F)c(C)c3)cc([Si]3(c4cc(-c5ccc(F)c(C)c5)cc(-c5ccc(F)c(C)c5)c4)c4cc([Si](C(C)C)(C(C)C)C(C)C)sc4-c4sc([Si](C(C)C)(C(C)C)C(C)C)cc43)c2)ccc1F	15.3048	-3.53655	15.3048	0.255154	0.0751981	1091.7	1017.11	1090.45	390	0	0.182232	-0.206717	0.206717	0.182232	0.32	0.56	0.773333	1.54937	3070.6	54.3769	46.8395	51.4725	35.3747	27.0536	35.1507	23.7051	42.0039	17.7612	41.0923	14.396	41.5669	-4.90935	1.84618e+16	54.8657	20.4713	8.88462	455.94	0	39.4166	8.07387	0	0	0	0	17.5617	0	22.6736
48	0.615136	N#Cc1cc(F)cc(-c2cc(-c3cc(F)cc(C#N)c3)cc([Si]3(c4cc(-c5cc(F)cc(C#N)c5)cc(-c5cc(F)cc(C#N)c5)c4)c4c(F)c(-c5ccc(F)nc5)c(F)c(F)c4-c4c(F)c(F)c(-c5ccc(F)nc5)c(F)c43)c2)c1	19.1381	-5.96041	19.1381	0.163103	0.0646587	1108.98	1084.79	1108.16	390	0	0.212327	-0.227681	0.227681	0.212327	0.283951	0.555556	0.814815	1.45146	4107.26	57.3431	40.5753	41.5753	38.8406	23.6668	25.6668	18.5827	22.2374	13.8464	18.5948	10.556	15.91	-10.6031	3.38129e+18	52.4511	20.003	8.78767	450.776	0	34.9033	31.3428	11.8954	0	0	0	53.8721	29.8284	0
49	0.613083	N#Cc1cc(F)cc(-c2ccc([Si]3(c4ccc(-c5cc(F)cc(C#N)c5)cc4)c4c(F)c(-c5ccc(F)nc5)c(F)c(F)c4-c4c(F)c(F)c(-c5ccc(F)nc5)c(F)c43)cc2)c1	17.9796	-5.08429	17.9796	0.032768	0.0722866	870.782	850.622	870.13	306	0	0.212327	-0.227681	0.227681	0.212327	0.365079	0.714286	1.04762	1.44298	3069.46	44.4817	31.6155	32.6155	30.2565	18.5562	20.5562	14.4586	18.1133	11.0297	15.8674	8.38477	13.5841	-7.88312	1.26482e+14	40.519	15.2329	6.35236	350.816	0	23.2689	31.3428	11.8954	0	0	0	45.0913	19.3046	0
50	0.606061	N#Cc1c(F)cccc1-c1cc(-c2cccc(F)c2C#N)cc([Si]2(c3cc(-c4cccc(F)c4C#N)cc(-c4cccc(F)c4C#N)c3)c3c(F)c(-c4ccc(F)nc4)c(F)c(F)c3-c3c(F)c(F)c(-c4ccc(F)nc4)c(F)c32)c1	19.19	-6.05472	19.19	0.267918	0.0646587	1108.98	1084.79	1108.16	390	0	0.212327	-0.227681	0.227681	0.212327	0.308642	0.592593	0.851852	1.4761	4107.26	57.3431	40.5753	41.5753	38.9753	23.7147	25.7147	18.318	21.9727	14.1512	18.8996	10.7412	16.0953	-10.6031	1.77596e+19	52.4511	20.003	8.08982	450.776	0	59.1802	31.3428	11.8954	0	0	0	53.8721	29.8284	0
51	0.603746	N#Cc1c(F)cccc1-c1ccc([Si]2(c3ccc(-c4cccc(F)c4C#N)cc3)c3c(F)c(-c4ccc(F)nc4)c(F)c(F)c3-c3c(F)c(F)c(-c4ccc(F)nc4)c(F)c32)cc1	17.9994	-5.11783	17.9994	0.0568901	0.0722866	870.782	850.622	870.13	306	0	0.212327	-0.227681	0.227681	0.212327	0.380952	0.730159	1.06349	1.4584	3069.46	44.4817	31.6155	32.6155	30.3239	18.5801	20.5801	14.3262	17.9809	11.1821	16.0198	8.47394	13.6733	-7.88312	1.38778e+14	40.519	15.2329	6.03101	350.816	0	35.4073	31.3428	11.8954	0	0	0	45.0913	19.3046	0
[truncated: 393 more columns]
